# Supplementary material for: Prevalence of polypharmacy and factors impacting psychotropic prescribing patterns in women of childbearing potential at inpatient mental health services in Qatar
Source: Neuropsychopharmacol Rep. 2024 Aug 20;44(4):688–97. doi: 10.1002/npr2.12467 (PMC11609733; doi:10.1002/npr2.12467)
Supplement: Supplementary file 1 — Data S1. [file NPR2-44-688-s001.xlsx]

## Sheet: WomenPolypharmacyResearchInpati
PatientAgeYrs	MaritalStatus	MarriedBool	LOS	DischargeYear	LocDischargeUnit	DischargeDisposition	occupation	WorkingBool	SomaticComorbidity	Diabetes	HTN	Dyslipidemia	Cancer	Coronarydisease	Cerebrovasculardisease	DVTPE	Renaldisease	liverdisease	Thyroiddisease	Othersignificantmorbidities	Smoking	SmokingBool	Alcohol	Othersubstances	familyhistoryofpsychitaricillness	PsychiatricdiagnosisIDSM5code	MoodDisorder	PsychoticDisorder	SUD	PersonalityDisorder	AnxietyDisordersPTSDOCD	PsychiatriccomorbiddiagnosisDSM5code	CommentifOthers	durationofdiagnosis	DurationMoreThanOneYear	Numberofhospitalizationduringlife	suicidalhistoryideationact	NumberofAPs	Antipsychotic1	Antipsychotic2	Antipsychotic3	Antipsychotic4	Antipsychotic5	Lastdoseofantipsychoticsondischargerefertocholrpromazineequivale	BNFantipsychoticsburdenondischarge	NyumberofADs	Antidepressant1	Antidepressant2	Antidepressant3
32	#NULL!	#NULL!	8	2022	2	Discharge to private res/accommodation	Working	1	0	0	0	0	0	0	0	0	0	0	0		Never smoked	0	0	0	0	Schizophreniform/brief psychotic disorder	0	1	0	0	0	Schizophrenia		between 1 and 5 years	1	1	1	3	Olanzapine	Aripiprazole oral	Risperidone oral			500	125	1	Mirtazapine
35	#NULL!	#NULL!	7	2022	1	Discharge to private res/accommodation	Working	1	0	0	0	0	0	0	0	0	0	0	0		Never smoked	0	0	0	0	Depressive disorder	1	0	0	0	0			between 1 and 5 years	1	1	1	0						#NULL!	#NULL!	1	Escitalopram
33	2	1	7	2021	1	Discharge to private res/accommodation	Unknown	#NULL!	0	0	0	0	0	0	0	0	0	0	0		Never smoked	0	1	1	0	Bipolar disorder	1	0	0	0	0	Bipolar disorder		between 1 and 5 years	1	0	1	2	Haloperidol	Olanzapine				#NULL!	#NULL!	0
23	#NULL!	#NULL!	12	2021	1	Discharge to private res/accommodation	Not working/ house wife	0	1	1	0	0	0	0	0	0	0	0	0		Never smoked	0	0	0	0	Perosnality disorder	0	0	0	1	0			between 1 and 5 years	1	3	0	0						#NULL!	#NULL!	0
26	1	0	7	2022	1	Discharge to private res/accommodation	Working	1	1	0	0	0	0	0	0	0	0	0	0	PCOS/ anemia	Never smoked	0	0	0	0	Perosnality disorder	0	0	0	1	0			between 1 and 5 years	1	1	1	0						#NULL!	#NULL!	2	Fluoxetine	Mirtazapine
28	#NULL!	#NULL!	8	2021	2	Discharge to private res/accommodation	Working	1	0	0	0	0	0	0	0	0	0	0	0		Unable to identify	#NULL!	0	0	0	Adjustement disorder	0	0	0	0	0			less than 1 year	0	1	1	0						#NULL!	#NULL!	0
32	#NULL!	#NULL!	9	2022	1	Discharge to private res/accommodation	Working	1	0	#NULL!	#NULL!	#NULL!	#NULL!	#NULL!	#NULL!	#NULL!	#NULL!	#NULL!	#NULL!			#NULL!	#NULL!	#NULL!	#NULL!	0	0	0	0	0	0				#NULL!		#NULL!	0						#NULL!	#NULL!	0
30	2	1	8	2021	2	Discharge to private res/accommodation	Working	1	0	0	0	0	0	0	0	0	0	0	0		Never smoked	0	0	0	0	Depressive disorder	1	0	0	0	1	Other anxiety disorders	Suicidal attempt	less than 1 year	0	1	1	0						#NULL!	#NULL!	1	Escitalopram
47	2	1	22	2022	1	Discharge to private res/accommodation	Not working/ house wife	0	0	0	0	0	0	0	0	0	0	0	0		Never smoked	0	0	0	0	Schizoaffective disorder	0	1	0	0	0			more than 10 years	1	4	1	1	Paliperidone oral					300	50	1	Fluoxetine
22	#NULL!	#NULL!	9	2022	2	Statistical Discharge	studing	1	1	0	0	0	0	0	0	0	0	0	0	ADHA	Never smoked	0	0	0	0	Bipolar disorder	1	0	0	0	0		Suicidal attempt	between 1 and 5 years	1	1	1	0						#NULL!	#NULL!	0
28	#NULL!	#NULL!	11	2022	2	Discharge to private res/accommodation	Working	1	0	0	0	0	0	0	0	0	0	0	0		Current smoker	1	1	0	0	Schizoaffective disorder	0	1	0	0	0			between 1 and 5 years	1	2	0	1	Quetiapine					800	85	0
54	#NULL!	#NULL!	26	2021	1	Discharge to private res/accommodation	Not working/ house wife	0	1	2	0	0	0	0	0	0	0	0	0		Never smoked	0	0	0	0	Schizoaffective disorder	0	1	0	0	0			between 1 and 5 years	1	2	1	1	Quetiapine					533	55	0
47	#NULL!	#NULL!	11	2022	1	Discharge to private res/accommodation	Working	1	0	0	0	0	0	0	0	0	0	0	0		Unable to identify	#NULL!	0	0	0	Depressive disorder	1	0	0	0	0			between 1 and 5 years	1	2	1	0						#NULL!	#NULL!	0
33	#NULL!	#NULL!	14	2021	1	Discharge to private res/accommodation	Working	1	0	0	0	0	0	0	0	0	0	0	0		Current smoker	1	1	0	0	Adjustement disorder	0	0	0	0	0			less than 1 year	0	1	1	0						#NULL!	#NULL!	0
39	2	1	11	2022	1	Discharge to private res/accommodation	Not working/ house wife	0	0	0	0	0	0	0	0	0	0	0	0		Never smoked	0	0	0	0	Schizophreniform/brief psychotic disorder	0	1	0	0	0			between 1 and 5 years	1	1	0	1	Aripiprazole oral					200	50	0
26	1	0	13	2021	2	Discharge to private res/accommodation	Not working/ house wife	0	0	0	0	0	0	0	0	0	0	0	0		Current smoker	1	1	0	0	Perosnality disorder	0	0	0	1	0			between 6 and 10 years	1	4	1	1	Olanzapine					200	50	1	Paroxetine
35	2	1	19	2021	1	Discharge to private res/accommodation	Working	1	0	0	0	0	0	0	0	0	0	0	0		Never smoked	0	0	0	0	Bipolar disorder	1	0	0	0	0			between 1 and 5 years	1	1	0	2	Flupenthixol Depot	Olanzapine				700	160	0
53	#NULL!	#NULL!	22	2021	1	Discharge to private res/accommodation	Not working/ house wife	0	0	0	0	0	0	0	0	0	0	0	0		Current smoker	1	0	0	0	Schizophrenia	0	1	0	0	0			between 1 and 5 years	1	1	0	1	Paliperidone oral					300	50	0
33	#NULL!	#NULL!	9	2022	1	Discharge to private res/accommodation	Working	1	0	0	0	0	0	0	0	0	0	0	0		Never smoked	0	0	0	0	Schizophrenia	0	1	0	0	0			less than 1 year	0	0	1	1	Risperidone oral					200	15	0
31	2	1	15	2021	1	Discharge to private res/accommodation	Not working/ house wife	0	0	0	0	0	0	0	0	0	0	0	0		Never smoked	0	0	0	0	Bipolar disorder	1	0	0	0	0			more than 10 years	1	4	0	1	Paliperidone Depot					300	50	0
34	#NULL!	#NULL!	22	2021	1	Discharge to private res/accommodation	Working	1	0	0	0	0	0	0	0	0	0	0	0		Never smoked	0	0	0	0	Bipolar disorder	1	0	0	0	0			between 1 and 5 years	1	2	0	1	Aripiprazole oral					300	50	0
38	2	1	24	2022	2	Discharge to private res/accommodation	Working	1	1	0	1	0	0	0	0	0	0	0	0		Unable to identify	#NULL!	0	0	0	Adjustement disorder	0	0	0	0	0			less than 1 year	0	0	0	1	Trifluoperazine					500	20	0
28	1	0	18	2021	1	Discharge to private res/accommodation	Not working/ house wife	0	0	0	0	0	0	0	0	0	0	0	0		Never smoked	0	0	0	0	Bipolar disorder	1	0	0	0	0			between 6 and 10 years	1	4	0	1	Olanzapine					400	100	0
41	2	1	23	2021	1	Discharge to private res/accommodation	Not working/ house wife	0	0	0	0	0	0	0	0	0	0	0	0		Never smoked	0	0	0	0	OCD and related disorders	0	0	0	0	1			between 1 and 5 years	1	2	1	1	Quetiapine					67	6	1	Clomipramine
31	2	1	10	2022	2	Discharge to private res/accommodation	studing	1	1	0	0	0	0	0	0	0	0	0	1		Never smoked	0	0	0	0	Schizophreniform/brief psychotic disorder	0	1	0	0	0			between 6 and 10 years	1	2	0	1	Paliperidone Depot					400	100	1	Sertraline
25	#NULL!	#NULL!	19	2021	1	Discharge to private res/accommodation	Working	1	0	0	0	0	0	0	0	0	0	0	0		Never smoked	0	0	0	0	Depressive disorder	1	0	0	0	0			between 1 and 5 years	1	1	1	0						#NULL!	#NULL!	0
55	#NULL!	#NULL!	21	2022	2	Discharge to private res/accommodation	Not working/ house wife	0	1	1	0	0	0	0	0	0	0	0	0		Never smoked	0	0	0	0	Bipolar disorder	1	0	0	0	0	Dementia		between 1 and 5 years	1	1	0	2	Flupenthixol Depot	Quetiapine				500	50	0
55	2	1	7	2022	2	Discharge to private res/accommodation	Not working/ house wife	0	1	1	0	0	0	0	0	0	0	0	0		Never smoked	0	0	0	0	OCD and related disorders	0	0	0	0	1			between 1 and 5 years	1	1	1	0						#NULL!	#NULL!	0
43	#NULL!	#NULL!	15	2022	1	Discharge to private res/accommodation	Not working/ house wife	0	1	0	0	0	0	0	0	0	0	0	1		Never smoked	0	0	0	0	Bipolar disorder	1	0	0	0	0			more than 10 years	1	2	0	1	Haloperidol					500	50	0
34	#NULL!	#NULL!	15	2021	2	Discharge to private res/accommodation	Not working/ house wife	0	0	0	0	0	0	0	0	0	0	0	0		Never smoked	0	0	0	0	Bipolar disorder	1	0	0	0	0			between 6 and 10 years	1	2	1	1	Olanzapine					400	100	0
16	1	0	25	2021	2	Discharge to private res/accommodation	studing	1	1	1	0	0	0	0	0	0	0	0	0		Never smoked	0	0	0	0	Depressive disorder	1	0	0	1	0	Perosnality disorder		between 1 and 5 years	1	1	1	0						#NULL!	#NULL!	1	Sertraline
23	#NULL!	#NULL!	12	2021	1	Discharge to private res/accommodation	Not working/ house wife	0	1	1	0	0	0	0	0	0	0	0	0		Never smoked	0	0	0	0	Perosnality disorder	0	0	0	1	0			between 1 and 5 years	1	3	0	0						#NULL!	#NULL!	0
20	#NULL!	#NULL!	14	2022	1	Discharge to private res/accommodation	studing	1	0	0	0	0	0	0	0	0	0	0	0		Never smoked	0	0	0	0	Depressive disorder	1	0	0	0	0			between 1 and 5 years	1	1	1	0						#NULL!	#NULL!	0
34	#NULL!	#NULL!	13	2022	1	Discharge to private res/accommodation	Not working/ house wife	0	0	0	0	0	0	0	0	0	0	0	0		Never smoked	0	0	0	0	Bipolar disorder	1	0	0	0	0			between 1 and 5 years	1	2	1	1	Olanzapine					200	50	0
47	2	1	22	2022	1	Discharge to private res/accommodation	Not working/ house wife	0	0	0	0	0	0	0	0	0	0	0	0		Never smoked	0	0	0	0	Schizoaffective disorder	0	1	0	0	0			between 1 and 5 years	1	2	1	2	Flupenthixol Depot	Quetiapine				367	40	0
25	#NULL!	#NULL!	19	2021	1	Discharge to private res/accommodation	Working	1	0	0	0	0	0	0	0	0	0	0	0		Never smoked	0	0	0	0	Depressive disorder	1	0	0	0	0			between 1 and 5 years	1	1	1	0						#NULL!	#NULL!	1	Escitalopram
47	2	1	14	2021	1	Discharge to private res/accommodation	Not working/ house wife	0	1	0	0	0	0	0	0	0	0	0	1	chronic constipation	Never smoked	0	0	0	0	Schizoaffective disorder	0	1	0	0	0			between 1 and 5 years	1	1	0	1	Risperidone oral					200	25	1	Fluoxetine
17	#NULL!	#NULL!	8	2021	1	Discharge to private res/accommodation	studing	1	0	0	0	0	0	0	0	0	0	0	0		Never smoked	0	0	0	0	Depressive disorder	1	0	0	0	0			between 1 and 5 years	1	1	1	0						#NULL!	#NULL!	1	Sertraline
24	1	0	22	2022	1	Discharge to private res/accommodation	Not working/ house wife	0	1	0	0	0	0	0	0	0	0	0	0	Dislocation of temporomandibular joint	Never smoked	0	0	0	0	Schizoaffective disorder	0	1	0	0	0			between 1 and 5 years	1	3	0	2	Olanzapine	Aripiprazole depot				800	225	1	Agomelatine
47	2	1	15	2021	2	Discharge to private res/accommodation	Not working/ house wife	0	0	0	0	0	0	0	0	0	0	0	0		Never smoked	0	0	0	0	Bipolar disorder	1	0	0	0	0			between 1 and 5 years	1	2	0	2	Olanzapine	Aripiprazole depot				600	175	0
31	2	1	10	2022	2	Discharge to private res/accommodation	Not working/ house wife	0	1	0	0	0	0	0	0	0	0	0	1		Never smoked	0	0	0	0	Bipolar disorder	1	0	0	0	0			between 1 and 5 years	1	3	0	2	Quetiapine	Paliperidone Depot				450	100	0
46	#NULL!	#NULL!	8	2021	1	Discharge to private res/accommodation	Not working/ house wife	0	1	1	0	0	0	0	0	0	0	0	0		Never smoked	0	0	0	0	Bipolar disorder	1	0	0	0	0			between 6 and 10 years	1	2	1	1	Aripiprazole oral					200	50	0
29	1	0	14	2022	2	Discharge to private res/accommodation	Working	1	0	0	0	0	0	0	0	0	0	0	0		Never smoked	0	0	0	0	Bipolar disorder	1	0	0	0	0			between 1 and 5 years	1	0	0	1	Flupenthixol Depot					200	50	0
26	#NULL!	#NULL!	7	2021	1	Discharge to private res/accommodation	Working	1	0	0	0	0	0	0	0	0	0	0	0		Never smoked	0	0	0	0	Adjustement disorder	0	0	0	0	0			between 1 and 5 years	1	1	1	0						#NULL!	#NULL!	0
16	1	0	25	2021	2	Discharge to private res/accommodation	Not working/ house wife	0	1	1	0	0	0	0	0	0	0	0	0		Never smoked	0	0	0	0	Depressive disorder	1	0	0	0	0			between 1 and 5 years	1	1	1	0						#NULL!	#NULL!	1	Sertraline
17	#NULL!	#NULL!	7	2022	1	Discharge to private res/accommodation	studing	1	0	0	0	0	0	0	0	0	0	0	0		Never smoked	0	0	1	0	Perosnality disorder	0	0	0	1	0			between 1 and 5 years	1	2	0	1	Quetiapine					75	5	0
30	2	1	11	2022	2	Discharge to private res/accommodation	Not working/ house wife	0	1	1	0	0	0	0	0	0	0	0	0		Never smoked	0	0	0	0	Bipolar disorder	1	0	0	0	0			between 1 and 5 years	1	2	0	2	Haloperidol decanoate	Quetiapine				725	75	0
38	2	1	15	2021	2	Discharge to private res/accommodation	Not working/ house wife	0	0	0	0	0	0	0	0	0	0	0	0		Never smoked	0	0	0	0	Schizophreniform/brief psychotic disorder	0	1	0	0	0			less than 1 year	0	1	0	1	Olanzapine					750	75	0
22	#NULL!	#NULL!	7	2022	1	Discharge to private res/accommodation	studing	1	0	0	0	0	0	0	0	0	0	0	0		Never smoked	0	0	0	0	Depressive disorder	1	0	0	0	0			between 1 and 5 years	1	1	1	0						#NULL!	#NULL!	1	Escitalopram
30	#NULL!	#NULL!	13	2021	2	Statistical Discharge	Not working/ house wife	0	0	0	0	0	0	0	0	0	0	0	0		Never smoked	0	0	0	0	Other anxiety disorders	0	0	0	0	1			between 1 and 5 years	1	1	0	0						#NULL!	#NULL!	1	Sertraline
22	#NULL!	#NULL!	9	2021	1	Discharge to private res/accommodation	studing	1	0	0	0	0	0	0	0	0	0	0	0		Never smoked	0	0	0	0	Perosnality disorder	0	0	0	1	0			between 1 and 5 years	1	1	0	1	Aripiprazole oral					150	15	0
34	#NULL!	#NULL!	14	2022	1	Discharge to private res/accommodation	Not working/ house wife	0	0	0	0	0	0	0	0	0	0	0	0		Never smoked	0	1	0	0	Adjustement disorder	0	0	0	0	0			between 1 and 5 years	1	1	0	0						#NULL!	#NULL!	0
23	1	0	25	2022	1	Discharge to private res/accommodation	Not working/ house wife	0	0	0	0	0	0	0	0	0	0	0	0		Never smoked	0	0	0	0	Depressive disorder	1	0	0	0	0			between 1 and 5 years	1	1	1	1	Olanzapine					50	12.5	1	Fluoxetine
33	2	1	7	2021	1	Discharge to private res/accommodation	Not working/ house wife	0	0	0	0	0	0	0	0	0	0	0	0		Unable to identify	#NULL!	1	1	0	Substance-induced psychotic disorder	0	1	1	0	0			between 1 and 5 years	1	1	0	0						#NULL!	#NULL!	0
30	2	1	8	2021	2	Discharge to private res/accommodation	Working	1	1	0	0	0	0	0	0	0	0	0	0	psoriasis	Never smoked	0	1	0	0	Depressive disorder	1	0	0	0	1	Other anxiety disorders		between 1 and 5 years	1	1	1	0						#NULL!	#NULL!	1	Escitalopram
42	#NULL!	#NULL!	15	2022	2	Discharge to private res/accommodation	Working	1	1	0	1	0	0	0	0	0	0	0	0	psoriasis	Never smoked	0	0	0	0	Schizophrenia	0	1	0	0	0			between 6 and 10 years	1	1	0	1	Haloperidol					250	25	0
27	#NULL!	#NULL!	8	2021	2	Discharge to private res/accommodation	Unknown	#NULL!	0	0	0	0	0	0	0	0	0	0	0		Unable to identify	#NULL!	0	0	1	Adjustement disorder	0	0	0	0	0			between 1 and 5 years	1	1	0	1	Olanzapine					200	50	0
31	#NULL!	#NULL!	14	2022	2	Discharge to private res/accommodation	Working	1	0	0	0	0	0	0	0	0	0	0	0		Unable to identify	#NULL!	1	0	0	Schizophrenia	0	1	0	0	0			between 6 and 10 years	1	2	0	2	Clozapine	Amisulpride				550	50	1	Escitalopram
47	2	1	14	2021	1	Discharge to private res/accommodation	Not working/ house wife	0	1	0	0	0	0	0	0	0	0	0	1		Never smoked	0	0	0	0	Schizoaffective disorder	0	1	0	0	0			between 1 and 5 years	1	1	0	1	Risperidone oral					400	25	1	Fluoxetine
36	1	0	7	2021	2	Discharge to private res/accommodation	Not working/ house wife	0	0	0	0	0	0	0	0	0	0	0	0		Never smoked	0	0	0	1	Schizophrenia	0	1	0	0	0	Other		between 1 and 5 years	1	2	0	2	Trifluoperazine	Flupenthixol Depot				500	50	1	Sertraline
29	1	0	21	2021	2	Discharge to private res/accommodation	Not working/ house wife	0	0	0	0	0	0	0	0	0	0	0	0		Never smoked	0	0	0	0	Schizophrenia	0	1	0	0	0			between 1 and 5 years	1	2	0	1	Olanzapine					400	100	0
38	2	1	24	2022	2	Discharge to private res/accommodation	Working	1	0	0	0	0	0	0	0	0	0	0	0		Never smoked	0	#NULL!	0	0	Adjustement disorder	0	0	0	0	0			between 1 and 5 years	1	2	0	1	Trifluoperazine					250	25	0
40	#NULL!	#NULL!	8	2021	2	Discharge to private res/accommodation	Working	1	1	0	0	0	0	0	0	0	0	0	0	Epilepsy	Never smoked	0	0	0	0	Other	0	0	0	0	0	Adjustement disorder		between 1 and 5 years	1	1	1	0						#NULL!	#NULL!	1	Escitalopram
27	#NULL!	#NULL!	11	2022	2	Discharge to private res/accommodation	Working	1	0	0	0	0	0	0	0	0	0	0	0		Never smoked	0	0	0	0	Depressive disorder	1	0	0	0	0			between 1 and 5 years	1	1	1	0						#NULL!	#NULL!	1	Escitalopram
30	2	1	10	2021	1	Discharge to private res/accommodation	Not working/ house wife	0	0	0	0	0	0	0	0	0	0	0	0		Never smoked	0	0	0	0	Schizophrenia	0	1	0	0	0			between 1 and 5 years	1	1	0	1	Paliperidone Depot					300	50	0
26	2	1	25	2021	1	Discharge to private res/accommodation	Not working/ house wife	0	0	0	0	0	0	0	0	0	0	0	0		Never smoked	0	0	0	0	Bipolar disorder	1	0	0	0	0			between 1 and 5 years	1		1	1	Aripiprazole oral					400	100	0
55	1	0	26	2021	2	Discharge to private res/accommodation	Not working/ house wife	0	1	1	1	0	0	0	0	0	0	0	0		Never smoked	0	0	0	0	Schizoaffective disorder	0	1	0	0	0			between 6 and 10 years	1	4	1	2	Flupenthixol Depot	Trifluoperazine				#NULL!	#NULL!	0
39	2	1	15	2021	1	Discharge to private res/accommodation	Not working/ house wife	0	0	0	0	0	0	0	0	0	0	0	0		Never smoked	0	0	0	0	Schizophrenia	0	1	0	0	0			between 1 and 5 years	1	2	1	4	Aripiprazole oral	Aripiprazole depot	Haloperidol	Olanzapine		500	50	0
35	#NULL!	#NULL!	9	2022	2	Discharge to private res/accommodation	Working	1	0	0	0	0	0	0	0	0	0	0	0		Never smoked	0	0	0	0	Bipolar disorder	1	0	0	0	0			between 1 and 5 years	1	1	0	1	Haloperidol					750	75	0
34	#NULL!	#NULL!	13	2022	1	Discharge to private res/accommodation	Not working/ house wife	0	0	0	0	0	0	0	0	0	0	0	0		Never smoked	0	0	0	0	Bipolar disorder	1	0	0	0	0			between 1 and 5 years	1	1	0	1	Olanzapine					200	50	0
17	#NULL!	#NULL!	8	2021	1	Discharge to private res/accommodation	studing	1	0	0	0	0	0	0	0	0	0	0	0		Never smoked	0	0	0	0	Depressive disorder	1	0	0	0	0			between 1 and 5 years	1	1	1	0						#NULL!	#NULL!	1	Sertraline
27	#NULL!	#NULL!	11	2022	2	Discharge to private res/accommodation	Working	1	0	0	0	0	0	0	0	0	0	0	0		Never smoked	0	0	0	0	Depressive disorder	1	0	0	0	0			less than 1 year	0	1	1	0						#NULL!	#NULL!	1	Escitalopram
29	1	0	21	2021	2	Discharge to private res/accommodation	Not working/ house wife	0	0	0	0	0	0	0	0	0	0	0	0		Never smoked	0	0	0	1	Schizophrenia	0	1	0	0	0			between 1 and 5 years	1	2	0	2	Aripiprazole oral	Olanzapine				400	100	0
19	1	0	7	2021	2	Discharge to private res/accommodation	studing	1	1	0	0	0	0	0	0	0	0	#NULL!	0	Atopic dermatitis	Never smoked	0	0	0	0	Depressive disorder	1	0	0	0	0		anorexia nervosa	between 1 and 5 years	1	1	0	0						#NULL!	#NULL!	1	Fluoxetine
27	#NULL!	#NULL!	7	2022	2	Discharge to private res/accommodation	Not working/ house wife	0	0	0	0	0	0	0	0	0	0	0	0		Never smoked	0	0	0	1	Bipolar disorder	1	0	0	0	0	Intellectual disability		between 1 and 5 years	1	1	0	2	Quetiapine	Olanzapine				200	50	0
33	#NULL!	#NULL!	9	2022	1	Discharge to private res/accommodation	Working	1	1	0	0	0	0	0	0	0	0	0	0	IDA	Never smoked	0	0	0	0	Adjustement disorder	0	0	0	0	0			less than 1 year	0	1	1	1	Risperidone oral					100	12.5	0
53	#NULL!	#NULL!	11	2022	1	Discharge to private res/accommodation	Not working/ house wife	0	1	2	0	1	0	0	0	0	0	0	1	Chronic anemia	Current smoker	1	0	0	0	Depressive disorder	1	0	0	0	1	Other anxiety disorders		between 6 and 10 years	1	2	0	1	Olanzapine					200	50	3	Fluoxetine	Sertraline	Mirtazapine
21	1	0	7	2021	1	Discharge to private res/accommodation	studing	1	0	0	0	0	0	#NULL!	0	0	0	0	0		Never smoked	0	0	0	0	Perosnality disorder	0	0	0	1	0			less than 1 year	0	1	1	0						#NULL!	#NULL!	1	Escitalopram
39	2	1	15	2021	1	Discharge to private res/accommodation	Working	1	0	#NULL!	#NULL!	#NULL!	#NULL!	#NULL!	#NULL!	#NULL!	#NULL!	#NULL!	#NULL!			#NULL!	#NULL!	#NULL!	#NULL!	0	0	0	0	0	0				#NULL!		#NULL!	0						#NULL!	#NULL!	0
38	2	1	24	2022	2	Discharge to private res/accommodation	Working	1	1	0	1	0	0	0	0	0	0	0	0	IDA	Never smoked	0	0	0	0	Schizophreniform/brief psychotic disorder	0	1	0	0	0			less than 1 year	0	1	0	1	Trifluoperazine					500	#NULL!	0
25	#NULL!	#NULL!	19	2021	1	Discharge to private res/accommodation	Working	1	0	0	0	0	0	0	0	0	0	0	0		Never smoked	0	0	0	0	Depressive disorder	1	0	0	0	0			less than 1 year	0	1	1	0						#NULL!	#NULL!	1	Escitalopram
33	#NULL!	#NULL!	9	2022	1	Discharge to private res/accommodation		#NULL!	0	#NULL!	#NULL!	#NULL!	#NULL!	#NULL!	#NULL!	#NULL!	#NULL!	#NULL!	#NULL!			#NULL!	#NULL!	#NULL!	#NULL!	0	0	0	0	0	0				#NULL!		#NULL!	0						#NULL!	#NULL!	0
23	1	0	25	2022	1	Discharge to private res/accommodation	studing	1	1	0	0	0	0	0	0	0	0	0	1	IDA	Never smoked	0	0	0	0	Depressive disorder	1	0	0	0	0			less than 1 year	0	1	1	2	Olanzapine	Olanzapine				50	13	1	Fluoxetine
39	2	1	18	2021	2	Discharge to private res/accommodation	Working	1	1	0	0	0	0	0	0	0	0	0	0	IDA	Never smoked	0	0	0	0	0	0	0	0	0	0			less than 1 year	0	1	1	0						#NULL!	#NULL!	1	Escitalopram
#NULL!	#NULL!	#NULL!	#NULL!	#NULL!	#NULL!		Not working/ house wife	0	0	0	0	0	0	0	0	0	0	0	0		Ex-smoker	1	1	0	0	Perosnality disorder	1	0	0	1	0	Depressive disorder		less than 1 year	0	1	1	0						#NULL!	#NULL!	2	Mirtazapine	Sertraline
39	2	1	18	2021	2	Discharge to private res/accommodation		#NULL!	0	#NULL!	#NULL!	#NULL!	#NULL!	#NULL!	#NULL!	#NULL!	#NULL!	#NULL!	#NULL!			#NULL!	#NULL!	#NULL!	#NULL!	0	0	0	0	0	0				#NULL!		#NULL!	0						#NULL!	#NULL!	0
37	#NULL!	#NULL!	17	2021	1	Discharge to private res/accommodation	Working	1	0	0	0	0	0	0	0	0	0	0	0		Current smoker	1	1	1	0	Substance-induced psychotic disorder	0	1	1	0	0	Delusional disorder		less than 1 year	0	2	1	2	Olanzapine	Haloperidol decanoate				200	50	0
25	#NULL!	#NULL!	19	2021	1	Discharge to private res/accommodation	Working	1	0	0	0	0	0	0	0	0	0	0	0		Unable to identify	#NULL!	0	0	0	Depressive disorder	1	0	0	0	0			less than 1 year	0	1	1	0						#NULL!	#NULL!	1	Escitalopram
34	#NULL!	#NULL!	14	2022	1	Discharge to private res/accommodation	Working	1	0	0	0	0	0	0	0	0	0	0	0		Never smoked	0	0	0	0	Adjustement disorder	0	0	0	0	0			less than 1 year	0	1	1	0						#NULL!	#NULL!	0
22	1	0	13	2021	1	Discharge to private res/accommodation	studing	1	0	0	0	0	0	0	0	0	0	0	0		Never smoked	0	0	0	0	Bipolar disorder	1	0	0	0	0			between 6 and 10 years	1	4	0	1	Haloperidol					1000	100	0
29	#NULL!	#NULL!	7	2022	1	Discharge to private res/accommodation	Working	1	0	0	0	0	0	0	0	0	0	0	0		Never smoked	0	0	0	0	Adjustement disorder	0	0	0	0	0			between 1 and 5 years	1	1	0	0						#NULL!	#NULL!	1	Escitalopram
26	1	0	13	2021	2	Discharge to private res/accommodation	Not working/ house wife	0	0	0	0	0	0	0	0	0	0	0	0		Current smoker	1	0	0	0	Perosnality disorder	1	0	0	1	0	Depressive disorder		less than 1 year	0	4	1	1	Olanzapine					200	50	1	Paroxetine
29	1	0	14	2022	2	Discharge to private res/accommodation	Not working/ house wife	0	1	0	0	0	0	0	0	0	0	0	0	Epilepsy	Never smoked	0	0	0	0	Schizoaffective disorder	0	1	0	0	0			between 1 and 5 years	1	4	0	1	Olanzapine					200	100	0
30	2	1	8	2021	2	Discharge to private res/accommodation	Working	1	1	0	0	0	0	0	0	0	0	0	0	psoriasis	Never smoked	0	0	0	0	Adjustement disorder	0	0	0	0	0			between 1 and 5 years	1	1	1	0						#NULL!	#NULL!	1	Escitalopram
28	#NULL!	#NULL!	12	2022	1	Discharge to private res/accommodation	Working	1	0	0	0	0	0	0	0	0	0	0	0		Unable to identify	#NULL!	0	0	0	Adjustement disorder	0	0	0	0	0	Other	acute stress reaction	less than 1 year	0	1	0	0						#NULL!	#NULL!	1	Escitalopram
32	#NULL!	#NULL!	9	2022	1	Discharge to private res/accommodation	Working	1	0	0	0	0	0	0	0	0	0	0	0			#NULL!	0	0	0	Depressive disorder	1	0	0	0	0			less than 1 year	0	1	1	0						#NULL!	#NULL!	0
16	1	0	25	2021	2	Discharge to private res/accommodation	studing	1	1	1	0	0	0	0	0	0	0	0	0		Never smoked	0	0	0	0	Depressive disorder	1	0	0	1	0	Perosnality disorder		between 1 and 5 years	1	2	1	0						#NULL!	#NULL!	1	Sertraline
28	#NULL!	#NULL!	12	2022	1	Discharge to private res/accommodation		#NULL!	0	#NULL!	#NULL!	#NULL!	#NULL!	#NULL!	#NULL!	#NULL!	#NULL!	#NULL!	#NULL!			#NULL!	#NULL!	#NULL!	#NULL!	0	0	0	0	0	0				#NULL!		#NULL!	0						#NULL!	#NULL!	0
23	1	0	24	2021	2	Discharge to private res/accommodation	studing	1	1	0	0	0	0	0	0	0	0	0	0	PCOS	Never smoked	0	0	0	0	Bipolar disorder	1	0	0	1	0	Perosnality disorder		between 1 and 5 years	1	3	0	2	Haloperidol	Quetiapine				1000	100	0
43	#NULL!	#NULL!	15	2022	1	Discharge to private res/accommodation	Not working/ house wife	0	1	1	0	0	0	0	0	0	0	0	1		Never smoked	0	0	0	0	Bipolar disorder	1	0	0	0	0		mania	more than 10 years	1	2	0	1	Olanzapine					#NULL!	100	0
33	2	1	13	2022	1	Discharge to private res/accommodation	Not working/ house wife	0	1	0	0	0	0	0	0	0	0	0	0	asthma	Never smoked	0	0	0	0	Depressive disorder	1	0	0	0	1	Other anxiety disorders		between 1 and 5 years	1	1	0	2	Olanzapine	Quetiapine				#NULL!	3	0
17	#NULL!	#NULL!	8	2021	1	Discharge to private res/accommodation	studing	1	0	0	0	0	0	0	0	0	0	0	0		Never smoked	0	0	0	0	Depressive disorder	1	0	0	0	0				#NULL!		1	0						#NULL!	#NULL!	1	Sertraline
55	#NULL!	#NULL!	21	2022	2	Discharge to private res/accommodation	Not working/ house wife	0	1	#NULL!	0	1	0	0	0	0	0	0	1		Never smoked	0	0	0	0	Bipolar disorder	1	0	0	0	0		sever mania	between 1 and 5 years	1	2	0	2	Flupenthixol Depot	Quetiapine				400	42	0
30	2	1	25	2021	2	Discharge to private res/accommodation	Not working/ house wife	0	1	1	0	0	0	0	0	0	0	0	0		Never smoked	0	0	0	1	Bipolar disorder	1	0	0	0	0			between 6 and 10 years	1	4	0	2	Flupenthixol Depot	Quetiapine				#NULL!	10	0
53	#NULL!	#NULL!	11	2022	1	Discharge to private res/accommodation		#NULL!	1	1	0	1	0	#NULL!	0	0	0	0	1		Current smoker	1	0	0	0	Depressive disorder	1	1	0	0	0	Schizophrenia		between 1 and 5 years	1	1	0	1	Olanzapine					200	50	2	Mirtazapine	Sertraline
28	1	0	18	2021	1	Discharge to private res/accommodation	studing	1	0	0	0	0	0	0	0	0	0	0	0		Never smoked	0	1	0	1	Depressive disorder	1	0	0	1	0	Perosnality disorder	eating disorders	between 6 and 10 years	1	1	1	2	Olanzapine	Quetiapine				#NULL!	#NULL!	2	Mirtazapine	Escitalopram
22	#NULL!	#NULL!	11	2021	1	Statistical Discharge	Unknown	#NULL!	0	0	0	0	0	0	0	0	0	0	0		Never smoked	0	1	0	1	Bipolar disorder	1	0	0	0	0		manic relapse	between 6 and 10 years	1	4	0	1	Olanzapine					600	150	0
31	#NULL!	#NULL!	23	2021	2	Discharge to private res/accommodation	Working	1	0	0	0	0	0	0	0	0	0	0	0		Never smoked	0	0	0	0	Delusional disorder	0	1	0	0	0			less than 1 year	0	1	0	2	Olanzapine	Haloperidol				#NULL!	#NULL!	1	Fluoxetine
32	#NULL!	#NULL!	9	2022	1	Discharge to private res/accommodation	Working	1	0	0	0	0	0	0	0	0	0	0	0		Never smoked	0	0	0	0	0	0	0	0	0	0			less than 1 year	0	1	1	0						#NULL!	#NULL!	0
28	#NULL!	#NULL!	11	2021	1	Discharge to private res/accommodation	Working	1	0	0	0	0	0	0	0	0	0	0	0		Never smoked	0	0	0	0	Adjustement disorder	0	0	0	0	0			less than 1 year	0	1	1	0						#NULL!	#NULL!	1	Mirtazapine
22	#NULL!	#NULL!	11	2021	1	Statistical Discharge		#NULL!	0	#NULL!	#NULL!	#NULL!	#NULL!	#NULL!	#NULL!	#NULL!	#NULL!	#NULL!	#NULL!			#NULL!	#NULL!	#NULL!	#NULL!	0	0	0	0	0	0				#NULL!		#NULL!	0						#NULL!	#NULL!	0
33	2	1	7	2021	1	Discharge to private res/accommodation	Not working/ house wife	0	0	0	0	0	0	0	0	0	0	0	0		Unable to identify	#NULL!	1	1	0	Substance-induced psychotic disorder	0	1	1	0	0			between 1 and 5 years	1	3	1	2	Olanzapine	Quetiapine				200	20	0
40	2	1	10	2021	1	Discharge to private res/accommodation	Not working/ house wife	0	1	1	1	0	0	0	0	0	0	0	0		Never smoked	0	0	0	0	Bipolar disorder	1	0	0	0	0			less than 1 year	0	1	0	1	Olanzapine					300	75	0
39	#NULL!	#NULL!	23	2022	2	Discharge to private res/accommodation	Working	1	1	2	1	0	0	0	0	0	0	0	0		Unable to identify	#NULL!	0	0	#NULL!	Bipolar disorder	1	0	0	0	0			less than 1 year	0	2	0	3	Olanzapine	Risperidone oral	Amisulpride			400	33	0
47	2	1	22	2022	1	Discharge to private res/accommodation	Not working/ house wife	0	0	0	0	0	0	0	0	0	0	0	0		Never smoked	0	0	0	1	Schizoaffective disorder	0	1	0	0	0			between 6 and 10 years	1	4	1	3	Flupenthixol Depot	Olanzapine	Quetiapine			316	32	0
36	2	1	12	2021	1	Discharge to private res/accommodation	Working	1	1	2	0	0	0	0	0	0	0	0	0		Never smoked	0	0	0	0	Bipolar disorder	1	0	0	1	0	Perosnality disorder		between 6 and 10 years	1	4	1	2	Aripiprazole oral	Olanzapine				200	100	0
23	#NULL!	#NULL!	14	2022	1	Discharge to private res/accommodation	Not working/ house wife	0	1	2	0	0	0	0	0	0	0	0	0		Never smoked	0	0	1	1	Perosnality disorder	0	0	0	1	0			between 6 and 10 years	1	4	1	0						#NULL!	#NULL!	0
30	2	1	13	2021	1	Discharge to private res/accommodation	Not working/ house wife	0	0	0	0	0	0	0	0	0	0	0	0		Never smoked	0	0	0	0	Bipolar disorder	1	0	0	1	0	Perosnality disorder		between 1 and 5 years	1	2	0	2	Risperidone oral	Risperidone Depot				300	75	0
37	2	1	15	2021	1	Discharge to private res/accommodation	Working	1	0	0	0	0	0	0	0	0	0	0	0		Current smoker	1	0	0	0	0	0	0	0	0	0				#NULL!		#NULL!	0						#NULL!	#NULL!	0
36	2	1	15	2021	1	Discharge to private res/accommodation	Not working/ house wife	0	0	0	0	0	0	0	0	0	0	0	0		Current smoker	1	0	0	0	Schizophrenia	0	1	0	0	0	Depressive disorder		between 1 and 5 years	1	4	1	2	Flupenthixol Depot	Trifluoperazine				1050	43	0
29	1	0	14	2022	2	Discharge to private res/accommodation	Not working/ house wife	0	1	1	0	0	0	0	0	0	0	0	0		Never smoked	0	0	0	0	Schizoaffective disorder	0	1	0	0	0			between 1 and 5 years	1	2	0	2	Flupenthixol Depot	Olanzapine				100	5	0
21	1	0	7	2021	1	Discharge to private res/accommodation	studing	1	0	0	0	0	0	0	0	0	0	0	0		Never smoked	0	0	0	0	Perosnality disorder	0	0	0	1	0			between 1 and 5 years	1	1	1	0						#NULL!	#NULL!	1	Escitalopram
39	2	1	15	2021	1	Discharge to private res/accommodation	Not working/ house wife	0	1	0	0	0	0	0	0	0	0	0	1		Never smoked	0	0	0	0	Schizophreniform/brief psychotic disorder	0	1	0	0	0	Delusional disorder		more than 10 years	1		0	3	Olanzapine	Haloperidol	Aripiprazole depot			650	125	0
54	#NULL!	#NULL!	22	2022	2	Discharge to private res/accommodation	Not working/ house wife	0	1	0	0	0	0	0	0	0	0	0	1		Never smoked	0	0	0	0	Schizophrenia	0	1	0	0	0			between 1 and 5 years	1	3	0	3	Olanzapine	Flupenthixol Depot	Trifluoperazine			50	2.5	0
29	1	0	23	2021	1	Discharge to private res/accommodation	Working	1	0	0	0	0	0	0	0	0	0	0	0		Current smoker	1	1	#NULL!	0	Substance-induced psychotic disorder	0	1	1	0	0			between 1 and 5 years	1	1	#NULL!	2	Haloperidol	Quetiapine				66	6.6	0
29	1	0	14	2022	2	Discharge to private res/accommodation	Not working/ house wife	0	0	0	0	0	0	0	0	0	0	0	0		Never smoked	0	0	0	0	Schizoaffective disorder	0	1	0	0	0			between 1 and 5 years	1	2	1	2	Olanzapine	Flupenthixol Depot				100	5	0
34	#NULL!	#NULL!	8	2021	1	Discharge to private res/accommodation	Working	1	0	0	0	0	0	0	0	0	0	0	0		Never smoked	0	0	0	0	Schizoaffective disorder	0	1	0	0	0			between 1 and 5 years	1	1	1	1	Aripiprazole oral					200	50	0
43	#NULL!	#NULL!	14	2022	1	Discharge to private res/accommodation	Working	1	1	0	1	0	0	0	0	0	0	0	0			#NULL!	#NULL!	#NULL!	0	Schizophreniform/brief psychotic disorder	0	1	0	0	0			less than 1 year	0	1	0	2	Olanzapine	Haloperidol				125	12.5	1	Sertraline
41	2	1	15	2021	1	Discharge to private res/accommodation	Working	1	1	2	0	0	0	0	0	0	0	0	0	asthma	Current smoker	1	0	0	0	Depressive disorder	1	0	0	0	0	Adjustement disorder		more than 10 years	1	2	1	0						#NULL!	#NULL!	1	Fluoxetine
28	#NULL!	#NULL!	12	2022	1	Discharge to private res/accommodation	Working	1	0	0	0	0	0	0	0	0	0	0	0		Never smoked	0	0	0	0	Adjustement disorder	0	0	0	0	0				#NULL!	1	1	0						#NULL!	#NULL!	1	Escitalopram
40	#NULL!	#NULL!	8	2021	2	Discharge to private res/accommodation	Working	1	1	0	0	0	0	0	0	0	0	0	0	epilepsy	Never smoked	0	0	0	1	Depressive disorder	1	0	0	0	0	Adjustement disorder		between 1 and 5 years	1	0	0	0						#NULL!	#NULL!	2	Fluoxetine	Escitalopram
27	#NULL!	#NULL!	11	2022	2	Discharge to private res/accommodation	Working	1	0	0	0	0	0	0	0	0	0	0	0		Never smoked	0	0	0	0	Depressive disorder	1	0	0	0	0			less than 1 year	0	1	1	0						#NULL!	#NULL!	1	Escitalopram
47	#NULL!	#NULL!	11	2022	1	Discharge to private res/accommodation	Working	1	0	0	0	0	0	0	0	0	0	0	0		Never smoked	0	0	0	0	Depressive disorder	1	0	0	0	0			less than 1 year	0	2	1	1	Olanzapine					#NULL!	#NULL!	1	Escitalopram
38	2	1	24	2022	2	Discharge to private res/accommodation	Working	1	1	0	1	0	0	0	0	0	0	0	0		Unable to identify	#NULL!	0	0	0	Schizoaffective disorder	0	1	0	0	0			less than 1 year	0	1	0	1	Trifluoperazine					500	20	0
18	#NULL!	#NULL!	8	2022	1	Discharge to private res/accommodation	studing	1	0	0	0	0	0	0	0	0	0	0	0		Never smoked	0	0	#NULL!	1	Depressive disorder	1	0	0	1	0	Perosnality disorder		between 1 and 5 years	1	3	1	0						#NULL!	#NULL!	1	Escitalopram
28	#NULL!	#NULL!	10	2021	1	Discharge to private res/accommodation	Working	1	0	0	0	0	0	0	0	0	0	0	0		Current smoker	1	1	0	0	Perosnality disorder	0	0	1	1	0	Substance use disorder		between 1 and 5 years	1	4	1	2	Haloperidol	Quetiapine				400	40	0
29	#NULL!	#NULL!	19	2021	1	Discharge to private res/accommodation	Not working/ house wife	0	0	0	0	0	0	0	0	0	0	0	0		Never smoked	0	0	0	0	OCD and related disorders	1	0	0	0	1	Depressive disorder		between 6 and 10 years	1	4	1	2	Olanzapine	Aripiprazole oral				200	50	1	Fluoxetine
53	#NULL!	#NULL!	11	2022	1	Discharge to private res/accommodation	Not working/ house wife	0	1	1	0	1	0	1	0	0	0	0	1		Current smoker	1	0	0	0	Depressive disorder	1	0	0	0	1	Other anxiety disorders		between 1 and 5 years	1	1	1	1	Olanzapine					200	50	2	Sertraline	Mirtazapine
22	#NULL!	#NULL!	11	2021	1	Statistical Discharge	studing	1	0	0	0	0	0	0	0	0	0	0	0		Never smoked	0	1	0	0	Perosnality disorder	0	0	0	1	0	Eating disorder		between 1 and 5 years	1	1	1	0						#NULL!	#NULL!	2	Mirtazapine	Escitalopram
21	1	0	7	2021	1	Discharge to private res/accommodation		#NULL!	0	#NULL!	#NULL!	#NULL!	#NULL!	#NULL!	#NULL!	#NULL!	#NULL!	#NULL!	#NULL!			#NULL!	#NULL!	#NULL!	#NULL!	0	0	0	0	0	0				#NULL!		#NULL!	0						#NULL!	#NULL!	0
33	#NULL!	#NULL!	7	2021	2	Discharge to private res/accommodation	Not working/ house wife	0	0	0	0	0	0	0	0	0	0	0	0		Unable to identify	#NULL!	1	#NULL!	0	PTSD	1	0	0	0	1	Depressive disorder		less than 1 year	0	1	1	0						#NULL!	#NULL!	2	Sertraline	Escitalopram
26	#NULL!	#NULL!	16	2022	2	Discharge to private res/accommodation	Working	1	0	0	0	0	0	0	0	0	0	0	0		Unable to identify	#NULL!	1	0	1	Schizoaffective disorder	0	1	0	0	0			less than 1 year	0	1	0	2	Olanzapine	Trifluoperazine				500	20	0
31	1	0	14	2021	1	Discharge to private res/accommodation	Not working/ house wife	0	0	0	0	0	0	0	0	0	0	0	0		Unable to identify	#NULL!	0	0	0	Bipolar disorder	1	0	0	0	0			between 6 and 10 years	1	4	0	3	Olanzapine	Haloperidol	Flupenthixol Depot			420	103	0
21	1	0	7	2021	1	Discharge to private res/accommodation		#NULL!	0	#NULL!	#NULL!	#NULL!	#NULL!	#NULL!	#NULL!	#NULL!	#NULL!	#NULL!	#NULL!			#NULL!	#NULL!	#NULL!	#NULL!	0	0	0	0	0	0				#NULL!		#NULL!	0						#NULL!	#NULL!	0
17	#NULL!	#NULL!	12	2021	1	Discharge to private res/accommodation	studing	1	0	0	0	0	0	0	0	0	0	0	0		Never smoked	0	0	0	0	0	0	0	0	0	0			between 1 and 5 years	1	3	1	1	Quetiapine					33	3.5	0
42	#NULL!	#NULL!	9	2022	1	Discharge to private res/accommodation	Working	1	1	0	0	0	0	0	0	0	0	0	0	neurological disorders	Never smoked	0	0	0	0	0	0	0	0	0	0			less than 1 year	0	1	1	1	Olanzapine					#NULL!	#NULL!	0
26	#NULL!	#NULL!	7	2021	1	Discharge to private res/accommodation	Working	1	0	0	0	0	0	0	0	0	0	0	0		Never smoked	0	0	0	0	Adjustement disorder	0	0	0	0	0			less than 1 year	0	1	1	0						#NULL!	#NULL!	1	Mirtazapine
22	#NULL!	#NULL!	7	2022	1	Discharge to private res/accommodation	studing	1	0	0	0	0	0	0	0	0	0	0	0		Never smoked	0	0	0	0	Perosnality disorder	1	0	0	1	0	Depressive disorder		between 1 and 5 years	1	1	1	0						#NULL!	#NULL!	1	Escitalopram
47	2	1	22	2022	1	Discharge to private res/accommodation	Not working/ house wife	0	1	0	0	0	0	0	0	0	0	0	0	gestational diabetes	Never smoked	0	#NULL!	0	1	Schizoaffective disorder	0	1	0	0	0			more than 10 years	1	4	1	2	Flupenthixol Depot	Quetiapine				467	35	0
29	1	0	14	2022	2	Discharge to private res/accommodation	Not working/ house wife	0	1	0	0	0	0	0	0	0	0	0	0	epilepsy/ microprolactinoma	Never smoked	0	0	0	0	Other	0	0	0	0	0		postictal psychosis	between 1 and 5 years	1		0	1	Olanzapine					200	50	0
29	#NULL!	#NULL!	21	2022	2	Discharge to private res/accommodation	Working	1	0	0	0	0	0	0	0	0	0	0	0		Never smoked	0	0	0	0	Schizophrenia	0	1	0	0	0			less than 1 year	0	2	0	1	Olanzapine					200	50	0
19	1	0	8	2021	1	Discharge to private res/accommodation	studing	1	1	0	0	0	0	0	0	0	0	0	1		Never smoked	0	0	0	0	Adjustement disorder	0	0	0	1	0	Perosnality disorder		less than 1 year	0	1	1	0						#NULL!	#NULL!	0
28	2	1	12	2022	1	Discharge to private res/accommodation	Working	1	0	0	0	0	0	0	0	0	0	0	0		Never smoked	0	0	0	0	Adjustement disorder	0	0	0	0	0			less than 1 year	0	1	1	0						#NULL!	#NULL!	1	Escitalopram
30	2	1	12	2021	1	Discharge to private res/accommodation	studing	1	1	2	0	0	0	0	0	0	0	0	0		Never smoked	0	0	0	1	Bipolar disorder	1	0	0	0	0			between 6 and 10 years	1	2	1	1	Quetiapine					525	60	0
28	2	1	18	2021	1	Discharge to private res/accommodation	Working	1	1	0	0	0	0	0	0	0	0	0	0	Acne vulgaris	Never smoked	0	0	0	1	Bipolar disorder	1	0	0	0	0			between 6 and 10 years	1	2	0	1	Olanzapine					600	150	0
16	1	0	25	2021	2	Discharge to private res/accommodation	studing	1	1	1	0	0	0	0	0	0	0	0	0		Never smoked	0	0	0	0	Depressive disorder	1	0	0	1	0	Perosnality disorder		between 1 and 5 years	1	1	1	0						#NULL!	#NULL!	1	Sertraline
43	#NULL!	#NULL!	15	2022	1	Discharge to private res/accommodation	Not working/ house wife	0	1	0	0	0	0	0	0	0	0	0	1		Never smoked	0	0	0	0	Bipolar disorder	1	0	0	0	0			between 6 and 10 years	1	1	0	2	Haloperidol	Olanzapine				1000	100	0
19	1	0	7	2021	2	Discharge to private res/accommodation		#NULL!	0	#NULL!	#NULL!	#NULL!	#NULL!	#NULL!	#NULL!	#NULL!	#NULL!	#NULL!	#NULL!			#NULL!	#NULL!	#NULL!	#NULL!	0	0	0	0	0	0				#NULL!		#NULL!	0						#NULL!	#NULL!	0
21	#NULL!	#NULL!	16	2022	1	Discharge to private res/accommodation	Working	1	0	0	0	0	0	0	0	0	0	0	0	No	Never smoked	0	0	0	0	Other	0	0	0	0	0				#NULL!	1	1	0						#NULL!	#NULL!	0
27	2	1	15	2021	1	Discharge to private res/accommodation	Unknown	#NULL!	0	0	0	0	0	0	0	0	0	0	0	No	Never smoked	0	0	0	0	Other	0	0	0	0	0				#NULL!		0	1	Olanzapine					300	75	0
43	1	0	26	2022	2	Discharge to private res/accommodation	Working	1	0	0	0	0	0	0	0	0	0	0	0	No	Never smoked	0	0	0	0	Schizophreniform/brief psychotic disorder	0	1	0	0	0				#NULL!		1	3	Olanzapine	Aripiprazole oral	Aripiprazole depot			300	67	1	Escitalopram
33	2	1	7	2021	1	Discharge to private res/accommodation	Unknown	#NULL!	0	0	0	0	0	0	0	0	0	0	0		Current smoker	1	1	1	0	Substance-induced psychotic disorder	0	1	1	0	0			less than 1 year	0	1	1	2	Olanzapine	Quetiapine				400	70	0
38	2	1	24	2022	2	Discharge to private res/accommodation		#NULL!	0	#NULL!	#NULL!	#NULL!	#NULL!	#NULL!	#NULL!	#NULL!	#NULL!	#NULL!	#NULL!			#NULL!	#NULL!	#NULL!	#NULL!	0	0	0	0	0	0				#NULL!		#NULL!	0						#NULL!	#NULL!	0
19	1	0	8	2021	1	Discharge to private res/accommodation	Not working/ house wife	0	1	0	0	0	0	0	0	0	0	0	1		Unable to identify	#NULL!	0	0	0	Adjustement disorder	0	0	0	0	0			less than 1 year	0	1	1	0						#NULL!	#NULL!	0
31	#NULL!	#NULL!	12	2021	2	Discharge to private res/accommodation	Working	1	0	0	0	0	0	0	0	0	0	0	0		Unable to identify	#NULL!	0	0	0	Bipolar disorder	1	0	0	0	0				#NULL!		0	1	Olanzapine					200	50	0
38	#NULL!	#NULL!	11	2021	1	Discharge to private res/accommodation	Working	1	0	0	0	0	0	0	0	0	0	0	0		Never smoked	0	0	0	#NULL!	Schizophrenia	0	1	0	0	0				#NULL!		0	1	Aripiprazole oral					200	50	0
46	2	1	8	2021	2	Discharge to private res/accommodation	Not working/ house wife	0	1	1	#NULL!	0	0	0	0	0	0	0	0		Never smoked	0	0	0	0	Bipolar disorder	1	0	0	0	0				#NULL!		1	2	Quetiapine	Aripiprazole oral				200	50	0
19	1	0	13	2021	1	Discharge to private res/accommodation	studing	1	0	0	0	0	0	0	0	0	0	0	#NULL!		Unable to identify	#NULL!	0	0	0	0	0	0	0	0	0				#NULL!		0	0						#NULL!	#NULL!	0
29	1	0	13	2021	1	Statistical Discharge	Working	1	0	0	0	0	0	0	0	0	0	0	#NULL!		Current smoker	1	0	0	0	0	0	0	0	0	0				#NULL!		0	0						#NULL!	#NULL!	0
30	1	0	7	2021	2	Discharge to private res/accommodation	Working	1	0	0	0	0	0	0	0	0	0	0	#NULL!		Unable to identify	#NULL!	0	0	1	Bipolar disorder	1	0	0	0	0			more than 10 years	1	4	1	1	Quetiapine					300	40	0
39	2	1	15	2021	1	Discharge to private res/accommodation	Working	1	1	0	0	0	0	0	0	0	0	0	0	Asthma, GDM	Never smoked	0	0	0	0	Schizophrenia	0	1	0	0	0				#NULL!		#NULL!	0						#NULL!	#NULL!	0
30	2	1	8	2021	2	Discharge to private res/accommodation	Working	1	1	0	0	0	0	0	0	0	0	0	0	Latent TB, psoriasis	Never smoked	0	1	0	0	Adjustement disorder	0	0	0	0	0				#NULL!		1	0						#NULL!	#NULL!	1	Escitalopram
47	2	1	18	2022	2	Discharge to private res/accommodation	Not working/ house wife	0	1	0	0	1	0	0	0	0	0	0	0	GERD, Obesity	Unable to identify	#NULL!	0	0	0	Bipolar disorder	1	0	0	0	0			between 1 and 5 years	1	2	0	2	Olanzapine	Haloperidol				200	50	0
26	#NULL!	#NULL!	24	2022	1	Discharge to private res/accommodation	Not working/ house wife	0	0	0	0	0	0	0	0	0	0	0	0	No	Unable to identify	#NULL!	0	0	1	Bipolar disorder	1	0	0	0	0			less than 1 year	0	1	0	4	Haloperidol	Olanzapine	Aripiprazole oral	Quetiapine		800	80	0
36	2	1	15	2021	1	Discharge to private res/accommodation	Not working/ house wife	0	0	0	0	0	0	0	0	0	0	0	0		Never smoked	0	0	0	0	Schizophrenia	0	1	0	0	0			between 1 and 5 years	1	3	1	3	Flupenthixol Depot	Trifluoperazine	Aripiprazole oral			1100	42.5	0
47	2	1	22	2022	1	Discharge to private res/accommodation		#NULL!	0	#NULL!	#NULL!	#NULL!	#NULL!	#NULL!	#NULL!	#NULL!	#NULL!	#NULL!	#NULL!			#NULL!	#NULL!	#NULL!	#NULL!	0	0	0	0	0	0				#NULL!		#NULL!	0						#NULL!	#NULL!	0
28	1	0	17	2021	2	Discharge to private res/accommodation	Not working/ house wife	0	0	0	0	0	0	0	0	0	0	0	0		Never smoked	0	0	0	1	Bipolar disorder	1	0	0	0	0			between 6 and 10 years	1	4	1	3	Flupenthixol Depot	Flupenthixol oral	Olanzapine			600	120	0
47	2	1	22	2022	1	Discharge to private res/accommodation		#NULL!	0	#NULL!	#NULL!	#NULL!	#NULL!	#NULL!	#NULL!	#NULL!	#NULL!	#NULL!	#NULL!			#NULL!	#NULL!	#NULL!	#NULL!	0	0	0	0	0	0				#NULL!		#NULL!	0						#NULL!	#NULL!	0
33	2	1	7	2021	1	Discharge to private res/accommodation	Not working/ house wife	0	0	0	0	0	0	0	0	0	0	0	0		Unable to identify	#NULL!	1	1	0	Substance-induced psychotic disorder	0	1	1	0	0			less than 1 year	0	1	1	0						#NULL!	#NULL!	0
26	1	0	13	2021	2	Discharge to private res/accommodation	Not working/ house wife	0	1	0	0	0	0	0	0	0	0	0	0	PCOS	Current smoker	1	1	0	0	Perosnality disorder	0	0	0	1	0	Other	conversion disoder	between 6 and 10 years	1	3	1	1	Olanzapine					200	50	1	Paroxetine
46	#NULL!	#NULL!	8	2021	2	Discharge to private res/accommodation	Not working/ house wife	0	1	2	0	0	0	0	0	0	0	0	0	anemia	Never smoked	0	0	0	0	Bipolar disorder	1	0	0	0	0			between 1 and 5 years	1	2	1	2	Aripiprazole oral	Olanzapine				200	50	0
25	#NULL!	#NULL!	11	2022	1	Discharge to private res/accommodation	Working	1	0	0	0	0	0	0	0	0	0	0	0	non	Never smoked	0	0	0	0	Other	0	0	0	0	0		dissociative disorder	less than 1 year	0	1	0	2	Olanzapine	Amisulpride				#NULL!	#NULL!	0
50	#NULL!	#NULL!	11	2021	1	Discharge to private res/accommodation	Not working/ house wife	0	0	0	0	0	0	0	0	0	0	0	0		Never smoked	0	0	0	0	Bipolar disorder	1	0	0	0	0			more than 10 years	1	3	0	1	Quetiapine					400	40	0
28	#NULL!	#NULL!	11	2022	2	Discharge to private res/accommodation	Working	1	0	0	0	0	0	0	0	0	0	0	0		Never smoked	0	1	0	1	Bipolar disorder	1	0	0	0	0			between 1 and 5 years	1	2	0	3	Cholrpromazine	Olanzapine	Quetiapine			800	80	0
28	#NULL!	#NULL!	11	2022	2	Discharge to private res/accommodation		#NULL!	0	#NULL!	#NULL!	#NULL!	#NULL!	#NULL!	#NULL!	#NULL!	#NULL!	#NULL!	#NULL!			#NULL!	#NULL!	#NULL!	#NULL!	0	0	0	0	0	0				#NULL!		#NULL!	0						#NULL!	#NULL!	0
16	1	0	25	2021	2	Discharge to private res/accommodation	Not working/ house wife	0	0	1	0	0	0	0	0	0	0	0	0	Non	Never smoked	0	0	0	0	Depressive disorder	1	0	0	1	0	Perosnality disorder		less than 1 year	0	2	1	0						#NULL!	#NULL!	1	Sertraline
47	2	1	22	2022	1	Discharge to private res/accommodation	Not working/ house wife	0	1	2	#NULL!	#NULL!	#NULL!	#NULL!	#NULL!	#NULL!	#NULL!	#NULL!	#NULL!		Ex-smoker	1	0	#NULL!	1	Schizoaffective disorder	0	1	0	0	0			more than 10 years	1	4	#NULL!	2	Quetiapine	Flupenthixol Depot				466	35	0
28	#NULL!	#NULL!	11	2022	2	Discharge to private res/accommodation	Working	1	0	0	0	0	0	0	0	0	0	0	0	non	Never smoked	0	0	0	1	Bipolar disorder	1	0	0	0	0				#NULL!	3	0	1	Quetiapine					800	80	0
35	#NULL!	#NULL!	9	2021	2	Statistical Discharge	Working	1	0	0	0	0	0	0	0	0	0	0	0	non	Never smoked	0	0	0	0	Other	0	0	0	0	0				#NULL!	1	0	0						#NULL!	#NULL!	0
34	1	0	12	2021	1	Discharge to private res/accommodation	Not working/ house wife	0	1	0	0	0	0	0	0	0	0	0	0	Asthma	Never smoked	0	0	0	0	Depressive disorder	1	0	0	0	1	Other anxiety disorders		between 1 and 5 years	1	3	0	0						#NULL!	#NULL!	1	Sertraline
52	2	1	9	2021	2	Discharge to private res/accommodation	Not working/ house wife	0	0	0	0	0	0	0	0	0	0	0	0		Unable to identify	#NULL!	0	0	0	Other	0	0	0	0	0		Depression with psychotic features vs schizoaffective	between 1 and 5 years	1	2	0	1	Quetiapine					200	20	0
33	#NULL!	#NULL!	21	2022	2	Discharge to private res/accommodation	Working	1	1	0	1	1	0	0	0	0	0	0	0		Never smoked	0	0	0	0	Other	0	0	0	0	0		MDD with psychotic symptoms	between 1 and 5 years	1	2	1	1	Olanzapine					#NULL!	#NULL!	1	Escitalopram
17	#NULL!	#NULL!	8	2021	1	Discharge to private res/accommodation	studing	1	1	0	0	0	0	0	0	0	0	0	0	Asthma	Never smoked	0	0	0	0	Depressive disorder	1	0	0	0	0			between 1 and 5 years	1	1	1	0						#NULL!	#NULL!	1	Sertraline
35	#NULL!	#NULL!	7	2022	1	Discharge to private res/accommodation	Working	1	0	0	0	0	0	0	0	0	0	0	0		Unable to identify	#NULL!	0	0	1	Schizoaffective disorder	0	1	0	0	0				#NULL!	2	0	2	Olanzapine	Haloperidol				250	25	0
28	1	0	20	2021	1	Discharge to private res/accommodation	Not working/ house wife	0	0	0	0	0	0	0	0	0	0	0	0		Never smoked	0	0	0	1	Bipolar disorder	1	0	0	0	0			between 6 and 10 years	1		0	1	Olanzapine					300	100	0
29	1	0	14	2022	2	Discharge to private res/accommodation	Not working/ house wife	0	1	0	0	0	0	0	0	0	0	0	0	microprolactinoma, epilepsy	Never smoked	0	0	0	0	Other	0	0	0	0	0		Epileptic psychosis	between 1 and 5 years	1	3	0	1	Olanzapine					200	50	0
30	1	0	11	2021	1	Discharge to private res/accommodation	Working	1	1	0	0	0	0	0	0	0	0	0	0	scoliosis	Unable to identify	#NULL!	0	0	#NULL!	Perosnality disorder	0	0	0	1	0			between 1 and 5 years	1	2	1	0						#NULL!	#NULL!	0
25	#NULL!	#NULL!	19	2021	1	Discharge to private res/accommodation	Working	1	0	0	0	0	0	0	0	0	0	0	0		Unable to identify	#NULL!	0	0	#NULL!	Depressive disorder	1	0	0	0	0			less than 1 year	0	1	1	0						#NULL!	#NULL!	2	Sertraline	Escitalopram
33	#NULL!	#NULL!	9	2022	1	Discharge to private res/accommodation	Working	1	0	0	0	0	0	0	0	0	0	0	0		Unable to identify	#NULL!	0	0	0	Adjustement disorder	0	0	0	0	0			less than 1 year	0	1	0	1	Risperidone oral					200	10	0
33	#NULL!	#NULL!	21	2022	2	Discharge to private res/accommodation	Working	1	1	0	1	1	0	0	0	0	0	0	0		Unable to identify	#NULL!	0	0	0	Depressive disorder	1	0	0	0	0		Major depressive disorder with mood non congruent psychotic symptoms	less than 1 year	0	2	1	2	Olanzapine	Haloperidol				#NULL!	#NULL!	1	Escitalopram
33	#NULL!	#NULL!	14	2021	1	Discharge to private res/accommodation	Working	1	0	0	0	0	0	0	0	0	0	0	0		Ex-smoker	1	1	0	1	Adjustement disorder	0	0	0	0	0		depressive symptoms	less than 1 year	0	1	1	0						#NULL!	#NULL!	1	Mirtazapine
55	1	0	26	2021	2	Discharge to private res/accommodation	Not working/ house wife	0	1	2	1	0	0	0	0	0	0	0	0	cholecystectomy	Never smoked	0	0	0	1	Schizoaffective disorder	0	1	0	0	0			between 6 and 10 years	1	4	0	3	Risperidone oral	Trifluoperazine	Flupenthixol Depot			650	27.5	0
53	#NULL!	#NULL!	22	2021	1	Discharge to private res/accommodation	Not working/ house wife	0	1	0	0	0	0	0	0	0	0	0	1		Never smoked	0	0	0	0	Intellectual disability	0	0	0	0	0			more than 10 years	1	1	0	3	Olanzapine	Risperidone oral	Paliperidone oral			450	75	0
25	1	0	16	2022	2	Discharge to private res/accommodation	Working	1	0	0	0	0	0	0	0	0	0	0	0		Unable to identify	#NULL!	0	0	0	Adjustement disorder	0	0	0	0	1	Other anxiety disorders		less than 1 year	0	1	1	0						#NULL!	#NULL!	1	Mirtazapine
24	1	0	22	2022	1	Discharge to private res/accommodation	Not working/ house wife	0	0	0	0	0	0	0	0	0	0	0	0		Unable to identify	#NULL!	#NULL!	0	1	Schizophrenia	0	1	0	0	0			between 1 and 5 years	1		0	2	Aripiprazole oral	Aripiprazole depot				15	225	0
33	2	1	7	2021	1	Discharge to private res/accommodation	Not working/ house wife	0	0	0	0	0	0	0	0	0	0	0	0		Current smoker	1	1	1	#NULL!	Substance-induced psychotic disorder	0	1	1	0	0			less than 1 year	0	3	0	0						#NULL!	#NULL!	0
30	2	1	14	2022	1	Discharge to private res/accommodation	Unknown	#NULL!	0	0	0	0	0	0	0	0	0	0	0		Unable to identify	#NULL!	0	#NULL!	#NULL!	Bipolar disorder	1	0	0	0	0			between 6 and 10 years	1		0	2	Haloperidol decanoate	Quetiapine				125	333.33	0
34	#NULL!	#NULL!	14	2022	1	Discharge to private res/accommodation	Working	1	0	0	0	0	0	0	0	0	0	0	0		Never smoked	0	0	0	0	Adjustement disorder	0	0	0	0	0			less than 1 year	0	1	1	0						#NULL!	#NULL!	0
26	#NULL!	#NULL!	16	2022	2	Discharge to private res/accommodation	Working	1	0	0	0	0	0	0	0	0	0	0	0		Unable to identify	#NULL!	0	0	0	Schizophreniform/brief psychotic disorder	0	1	0	0	0			less than 1 year	0	1	0	1	Olanzapine					500	20	0
22	#NULL!	#NULL!	7	2022	1	Discharge to private res/accommodation	studing	1	0	0	0	0	0	0	0	0	0	0	0		Ex-smoker	1	0	0	0	Depressive disorder	1	0	0	0	0			between 1 and 5 years	1	1	1	0						#NULL!	#NULL!	1	Escitalopram
31	2	1	10	2022	2	Discharge to private res/accommodation	Unknown	#NULL!	1	0	0	0	0	0	0	0	0	0	1		Unable to identify	#NULL!	0	0	0	Bipolar disorder	1	0	0	0	0			between 6 and 10 years	1		0	2	Quetiapine	Paliperidone oral				400	67	0
36	#NULL!	#NULL!	13	2021	2	Discharge to private res/accommodation	Working	1	1	0	1	0	0	0	0	0	0	0	0		Unable to identify	#NULL!	1	0	0	Adjustement disorder	0	0	0	0	0			less than 1 year	0	1	1	0						#NULL!	#NULL!	1	Escitalopram
34	#NULL!	#NULL!	14	2022	1	Discharge to private res/accommodation	Working	1	0	0	0	0	0	0	0	0	0	0	0		Never smoked	0	1	0	0	Adjustement disorder	0	0	0	0	0			less than 1 year	0	1	1	0						#NULL!	#NULL!	0
53	#NULL!	#NULL!	11	2022	1	Discharge to private res/accommodation	Not working/ house wife	0	1	2	1	1	0	0	1	0	0	0	1		Unable to identify	#NULL!	0	0	#NULL!	Depressive disorder	1	0	0	0	0			between 6 and 10 years	1	3	0	1	Olanzapine					200	50	2	Mirtazapine	Sertraline
20	1	0	15	2021	2	Discharge to private res/accommodation	studing	1	1	0	1	0	0	0	0	0	0	0	0	Asthma	Unable to identify	#NULL!	0	0	#NULL!	Schizophreniform/brief psychotic disorder	0	1	0	0	0			between 1 and 5 years	1	1	0	2	Aripiprazole oral	Aripiprazole depot				500	150	0
30	#NULL!	#NULL!	13	2021	2	Statistical Discharge	Working	1	0	0	0	0	0	0	0	0	0	0	0		Unable to identify	#NULL!	0	0	0	Depressive disorder	1	0	0	0	0			less than 1 year	0	1	0	0						#NULL!	#NULL!	1	Sertraline
51	2	1	7	2021	1	Discharge to private res/accommodation	Unknown	#NULL!	1	2	1	0	0	0	0	0	0	0	1		Unable to identify	#NULL!	0	0	#NULL!	Depressive disorder	1	0	0	0	0			between 1 and 5 years	1		0	1	Amisulpride					50	10	1	Venlafaxine
32	#NULL!	#NULL!	9	2022	1	Discharge to private res/accommodation	Working	1	0	0	0	0	0	0	0	0	0	0	0		Never smoked	0	0	0	0	Other	0	0	0	0	0		no mental illness		#NULL!	1	1	0						#NULL!	#NULL!	0
38	2	1	24	2022	2	Discharge to private res/accommodation	Working	1	0	0	0	0	0	0	0	0	0	0	0		Unable to identify	#NULL!	0	0	0	Schizophreniform/brief psychotic disorder	0	1	0	0	0			less than 1 year	0	1	0	1	Trifluoperazine					500	20	0
28	#NULL!	#NULL!	12	2022	1	Statistical Discharge	Working	1	0	0	0	0	0	0	0	0	0	0	0		Unable to identify	#NULL!	0	0	0	Schizophreniform/brief psychotic disorder	0	1	0	0	0			less than 1 year	0	1	0	1	Olanzapine					400	100	0
29	#NULL!	#NULL!	8	2022	1	Discharge to private res/accommodation	Working	1	0	0	0	0	0	0	0	0	0	0	0		Never smoked	0	0	0	0	Other	0	0	0	0	0		Organic visual hallucinations	less than 1 year	0	1	0	1	Olanzapine					200	50	0
16	1	0	25	2021	2	Discharge to private res/accommodation	studing	1	1	1	0	0	0	#NULL!	0	0	0	0	0		Never smoked	0	0	0	0	Perosnality disorder	1	0	0	1	0	Depressive disorder		between 1 and 5 years	1	1	1	0						#NULL!	#NULL!	1	Sertraline
54	#NULL!	#NULL!	26	2021	1	Discharge to private res/accommodation	Not working/ house wife	0	1	2	1	0	0	0	0	0	0	0	0		Unable to identify	#NULL!	0	0	#NULL!	Bipolar disorder	1	0	0	0	0			between 6 and 10 years	1	3	0	1	Quetiapine					800	80	0
26	1	0	13	2021	2	Discharge to private res/accommodation	Not working/ house wife	0	0	0	0	0	0	0	0	0	0	0	0		Current smoker	1	1	0	0	Perosnality disorder	0	0	0	1	0			between 1 and 5 years	1	4	1	1	Olanzapine					200	50	1	Paroxetine
26	2	1	25	2021	1	Discharge to private res/accommodation	Not working/ house wife	0	0	0	0	0	0	0	0	0	0	0	0		Never smoked	0	0	0	0	Bipolar disorder	1	0	0	0	0			less than 1 year	0	3	0	2	Olanzapine	Aripiprazole oral				400	100	0
46	#NULL!	#NULL!	8	2021	2	Discharge to private res/accommodation	Not working/ house wife	0	1	2	0	0	0	0	0	0	0	0	0		Never smoked	0	0	0	0	Bipolar disorder	1	0	0	0	0			between 1 and 5 years	1	4	0	1	Aripiprazole oral					200	50	0
55	1	0	26	2021	2	Discharge to private res/accommodation	Not working/ house wife	0	1	2	1	0	0	0	0	0	0	0	0		Unable to identify	#NULL!	0	0	1	Schizoaffective disorder	0	1	0	0	0			between 6 and 10 years	1	4	0	3	Risperidone oral	Trifluoperazine	Flupenthixol Depot			550	22.5	0
32	#NULL!	#NULL!	10	2021	1	Discharge to private res/accommodation	Working	1	0	0	0	0	0	0	0	0	0	0	0		Never smoked	0	0	0	0	Adjustement disorder	0	0	0	0	0			less than 1 year	0	1	1	0						#NULL!	#NULL!	0
19	1	0	8	2021	1	Discharge to private res/accommodation	studing	1	1	0	0	0	0	0	0	0	0	0	1		Never smoked	0	0	0	0	Depressive disorder	1	0	0	0	0			between 1 and 5 years	1	1	1	0						#NULL!	#NULL!	0
38	#NULL!	#NULL!	11	2021	1	Discharge to private res/accommodation	Working	1	0	0	0	0	0	0	0	0	0	0	0		Unable to identify	#NULL!	0	0	0	Schizophrenia	0	1	0	0	0			between 6 and 10 years	1	3	0	1	Aripiprazole oral					200	50	0
31	#NULL!	#NULL!	23	2021	2	Discharge to private res/accommodation	Working	1	0	0	0	0	0	0	0	0	0	0	0		Unable to identify	#NULL!	0	0	0	Schizophreniform/brief psychotic disorder	0	1	0	0	0	Adjustement disorder		less than 1 year	0	1	1	2	Olanzapine	Haloperidol				650	125	2	Escitalopram	Fluoxetine
39	1	0	20	2022	2	Discharge to private res/accommodation	Working	1	0	0	0	0	0	0	0	0	0	0	0		Unable to identify	#NULL!	0	0	0	Bipolar disorder	1	0	0	0	0			more than 10 years	1	1	0	2	Olanzapine	Cholrpromazine				600	60	0
32	#NULL!	#NULL!	10	2022	2	Discharge to private res/accommodation	Unknown	#NULL!	0	0	0	0	0	0	0	0	0	0	0		Unable to identify	#NULL!	0	0	1	Bipolar disorder	1	0	0	0	0			more than 10 years	1	2	0	2	Olanzapine	Flupenthixol Depot				400	62.5	0
30	1	0	20	2022	2	Discharge to private res/accommodation	Working	1	1	1	0	0	0	0	0	0	0	0	1		Unable to identify	#NULL!	0	0	0	Schizophreniform/brief psychotic disorder	0	1	0	0	0			less than 1 year	0	1	0	3	Aripiprazole oral	Haloperidol	Haloperidol decanoate			800	75	0
18	1	0	12	2021	1	Discharge to private res/accommodation	studing	1	0	0	0	0	0	0	0	0	0	0	0		Unable to identify	#NULL!	0	0	1	Depressive disorder	1	0	0	0	0			between 1 and 5 years	1	1	1	0						#NULL!	#NULL!	1	Fluoxetine
24	#NULL!	#NULL!	15	2021	1	Discharge to private res/accommodation	Not working/ house wife	0	1	0	0	0	0	0	0	0	0	0	1		Never smoked	0	0	0	0	Depressive disorder	1	0	0	0	0			between 1 and 5 years	1	1	1	0						#NULL!	#NULL!	1	Escitalopram
25	#NULL!	#NULL!	19	2021	1	Discharge to private res/accommodation	Working	1	0	0	0	0	0	0	0	0	0	0	0		Never smoked	0	0	0	0	Depressive disorder	1	0	0	0	0			between 1 and 5 years	1	1	1	0						#NULL!	#NULL!	1	Escitalopram
51	#NULL!	#NULL!	10	2022	2	Discharge to private res/accommodation	Working	1	0	0	0	0	0	0	0	0	0	0	0		Unable to identify	#NULL!	0	0	0	Adjustement disorder	0	0	0	0	0			between 1 and 5 years	1	1	1	0						#NULL!	#NULL!	1	Mirtazapine
36	1	0	10	2022	1	Discharge to private res/accommodation	Working	1	0	0	0	0	0	0	0	0	0	0	0		Unable to identify	#NULL!	0	0	0	Schizophreniform/brief psychotic disorder	0	1	0	0	0			less than 1 year	0	1	0	1	Trifluoperazine					500	20	0
23	1	0	25	2022	1	Discharge to private res/accommodation	Not working/ house wife	0	0	0	0	0	0	0	0	0	0	0	0		Never smoked	0	0	0	0	Depressive disorder	1	0	0	0	0			between 1 and 5 years	1	1	1	1	Olanzapine					50	12.5	0
37	2	1	15	2021	1	Discharge to private res/accommodation	Not working/ house wife	0	0	0	0	0	0	0	0	0	0	0	0		Current smoker	1	0	0	0	Other	0	0	0	0	0		no mental illness	less than 1 year	0	1	0	0						#NULL!	#NULL!	0
40	2	1	10	2021	1	Discharge to private res/accommodation	Not working/ house wife	0	0	0	0	0	0	0	0	0	0	0	0		Never smoked	0	0	0	0	Bipolar disorder	1	0	0	0	0			between 1 and 5 years	1	1	0	1	Olanzapine					300	50	0
22	#NULL!	#NULL!	9	2022	2	Statistical Discharge	Not working/ house wife	0	0	0	0	0	0	0	0	0	0	0	0		Current smoker	1	0	0	0	Perosnality disorder	0	0	0	1	0			between 1 and 5 years	1	1	1	0						#NULL!	#NULL!	0
49	1	0	10	2022	1	Discharge to private res/accommodation	Not working/ house wife	0	1	0	0	0	0	0	0	0	0	0	0	uterine fibroids	Never smoked	0	0	0	1	Other	0	1	0	0	0	Schizoaffective disorder	drug induced parkinsonism symptoms	less than 1 year	0	2	1	1	Olanzapine					200	50	0
55	1	0	26	2021	2	Discharge to private res/accommodation	Not working/ house wife	0	1	2	1	0	0	0	0	0	0	0	0		Never smoked	0	0	0	1	Schizoaffective disorder	0	1	0	0	0			between 6 and 10 years	1	4	0	2	Flupenthixol Depot	Trifluoperazine				800	32.5	0
53	#NULL!	#NULL!	11	2022	1	Discharge to private res/accommodation		#NULL!	0	#NULL!	#NULL!	#NULL!	#NULL!	#NULL!	#NULL!	#NULL!	#NULL!	#NULL!	#NULL!			#NULL!	#NULL!	#NULL!	#NULL!	0	0	0	0	0	0				#NULL!		#NULL!	0						#NULL!	#NULL!	0
40	2	1	8	2021	2	Discharge to private res/accommodation	Not working/ house wife	0	1	0	0	0	0	0	0	0	0	0	1		Never smoked	0	0	0	0	Bipolar disorder	1	0	0	0	0			between 1 and 5 years	1	1	1	1	Quetiapine					200	20	0
30	2	1	10	2021	1	Discharge to private res/accommodation	Not working/ house wife	0	0	0	0	0	0	0	0	0	0	0	0		Never smoked	0	0	0	0	Schizophrenia	0	1	0	0	0			between 1 and 5 years	1	2	0	3	Paliperidone oral	Paliperidone Depot	Aripiprazole oral			300	91.75	0
23	1	0	25	2022	1	Discharge to private res/accommodation	Not working/ house wife	0	1	0	0	0	0	0	0	0	0	0	0	subclinical hypothyroidism/IDA	Never smoked	0	0	0	0	Depressive disorder	1	0	0	0	0			less than 1 year	0	1	1	2	Risperidone oral	Olanzapine				50	12.5	1	Fluoxetine
23	1	0	25	2022	1	Discharge to private res/accommodation		#NULL!	0	#NULL!	#NULL!	#NULL!	#NULL!	#NULL!	#NULL!	#NULL!	#NULL!	#NULL!	#NULL!			#NULL!	#NULL!	#NULL!	#NULL!	0	0	0	0	0	0				#NULL!		#NULL!	0						#NULL!	#NULL!	0
53	#NULL!	#NULL!	22	2021	1	Discharge to private res/accommodation	Not working/ house wife	0	1	0	0	0	0	0	0	0	0	0	1	IDA	Never smoked	0	0	0	0	Intellectual disability	0	0	0	0	0			more than 10 years	1	1	0	2	Olanzapine	Paliperidone oral				450	75	0
30	2	1	25	2021	2	Discharge to private res/accommodation	Not working/ house wife	0	0	0	0	0	0	0	0	0	0	0	0		Never smoked	0	0	0	0	Bipolar disorder	1	0	0	0	0			between 6 and 10 years	1	4	0	5	Aripiprazole depot	Aripiprazole oral	Haloperidol	Quetiapine	Flupenthixol Depot	400	10	0
39	2	1	15	2021	1	Discharge to private res/accommodation		#NULL!	0	#NULL!	#NULL!	#NULL!	#NULL!	#NULL!	#NULL!	#NULL!	#NULL!	#NULL!	#NULL!			#NULL!	#NULL!	#NULL!	#NULL!	0	0	0	0	0	0				#NULL!		#NULL!	0						#NULL!	#NULL!	0
28	1	0	20	2021	1	Discharge to private res/accommodation	Not working/ house wife	0	0	0	0	0	0	0	0	0	0	0	0		Never smoked	0	0	0	0	Bipolar disorder	1	0	0	0	0			between 6 and 10 years	1	4	0	1	Olanzapine					400	100	0
26	#NULL!	#NULL!	24	2022	1	Discharge to private res/accommodation	Unknown	#NULL!	0	0	0	0	0	0	0	0	0	0	0		Never smoked	0	0	0	1	Bipolar disorder	1	0	0	0	0			less than 1 year	0	2	0	3	Haloperidol	Aripiprazole oral	Quetiapine			800	80	0
26	#NULL!	#NULL!	7	2021	1	Discharge to private res/accommodation	Working	1	0	0	0	0	0	0	0	0	0	0	0		Never smoked	0	0	0	0	Adjustement disorder	0	0	0	0	0			less than 1 year	0	1	1	0						#NULL!	#NULL!	1	Mirtazapine
53	#NULL!	#NULL!	22	2021	1	Discharge to private res/accommodation	Not working/ house wife	0	1	0	0	0	0	0	0	0	0	0	1		Never smoked	0	0	0	0	Intellectual disability	0	0	0	0	0			more than 10 years	1	1	0	2	Olanzapine	Paliperidone oral				450	75	0
29	1	0	9	2022	2	Discharge to private res/accommodation	Working	1	0	0	0	0	0	0	0	0	0	0	0		Never smoked	0	0	0	0	Bipolar disorder	1	0	0	0	0			between 6 and 10 years	1	3	0	2	Risperidone oral	Aripiprazole oral				200	50	0
32	#NULL!	#NULL!	9	2022	1	Discharge to private res/accommodation	Working	1	0	0	0	0	0	0	0	0	0	0	0		Never smoked	0	0	0	0	Other	0	0	0	0	0		no evidence of mental disorder	less than 1 year	0	1	1	0						#NULL!	#NULL!	0
20	#NULL!	#NULL!	8	2021	1	Discharge to private res/accommodation	studing	1	0	0	0	0	0	0	0	0	0	0	0		Never smoked	0	0	0	1	Intellectual disability	0	0	0	0	0			between 1 and 5 years	1	4	1	1	Trifluoperazine					100	5	1	Sertraline
34	#NULL!	#NULL!	7	2021	1	Discharge to private res/accommodation	Not working/ house wife	0	0	0	0	0	0	0	0	0	0	0	0		Never smoked	0	0	0	0	Bipolar disorder	1	0	0	0	0			between 6 and 10 years	1	4	0	3	Zuclopenthixol Depot	Quetiapine	Olanzapine			525	55	0
47	#NULL!	#NULL!	24	2021	2	Discharge to private res/accommodation	Working	1	0	0	0	0	0	0	0	0	0	0	0		Never smoked	0	0	0	0	Bipolar disorder	1	0	0	0	0			less than 1 year	0	1	0	1	Aripiprazole oral					200	50	0
24	1	0	12	2022	2	Discharge to private res/accommodation	studing	1	0	0	0	0	0	0	0	0	0	0	0		Never smoked	0	0	0	0	Schizoaffective disorder	0	1	0	0	0			between 1 and 5 years	1	2	0	2	Aripiprazole oral	Aripiprazole depot				500	75	0
30	2	1	14	2022	1	Discharge to private res/accommodation	Not working/ house wife	0	0	0	0	0	0	0	0	0	0	0	0		Never smoked	0	0	0	0	Bipolar disorder	1	0	0	0	0			between 6 and 10 years	1	4	1	2	Aripiprazole oral	Quetiapine				125	15	0
30	1	0	20	2021	1	Discharge to private res/accommodation	Not working/ house wife	0	0	0	0	0	0	0	0	0	0	0	0		Never smoked	0	0	0	0	Bipolar disorder	1	0	0	0	0	Intellectual disability		between 6 and 10 years	1	4	0	3	Olanzapine	Zuclopenthixol Depot	Haloperidol			1200	100	0
33	#NULL!	#NULL!	16	2021	1	Discharge to private res/accommodation	Working	1	0	0	0	0	0	0	0	0	0	0	0		Never smoked	0	#NULL!	0	0	Depressive disorder	1	0	0	0	0			less than 1 year	0	1	1	1	Olanzapine					100	25	1	Escitalopram
29	1	0	14	2022	2	Discharge to private res/accommodation	Not working/ house wife	0	0	#NULL!	#NULL!	#NULL!	0	0	0	0	0	0	0		Never smoked	0	#NULL!	0	0	Schizoaffective disorder	0	1	0	0	0	Delusional disorder		between 6 and 10 years	1	2	0	2	Olanzapine	Flupenthixol Depot				#NULL!	#NULL!	0
42	#NULL!	#NULL!	15	2022	2	Discharge to private res/accommodation	Working	1	1	0	1	0	0	0	0	0	0	0	0	psoroasis	Never smoked	0	1	0	0	Schizophrenia	0	1	0	0	0			between 6 and 10 years	1	3	0	1	Haloperidol					250	25	0
22	1	0	13	2021	1	Discharge to private res/accommodation	Not working/ house wife	0	0	0	0	0	0	0	0	#NULL!	0	0	0		Never smoked	0	0	0	0	Bipolar disorder	1	0	0	0	0	Intellectual disability		between 6 and 10 years	1	4	0	1	Haloperidol					1000	#NULL!	0
25	#NULL!	#NULL!	22	2022	1	Discharge to private res/accommodation	studing	1	1	0	0	0	0	0	0	0	0	0	0	crohns disease	Never smoked	0	0	0	0	Bipolar disorder	1	0	0	0	0			between 6 and 10 years	1	2	0	2	Olanzapine	Flupenthixol Depot				300	75	0
33	#NULL!	#NULL!	7	2021	2	Discharge to private res/accommodation	Not working/ house wife	0	0	0	0	0	0	0	0	0	0	0	0		Never smoked	0	1	0	0	PTSD	1	0	0	0	1	Depressive disorder		more than 10 years	1	1	1	0						#NULL!	#NULL!	1	Escitalopram
33	#NULL!	#NULL!	21	2022	2	Discharge to private res/accommodation	Working	1	1	0	1	0	0	0	0	0	0	0	0		Never smoked	0	0	0	0	Depressive disorder	1	0	0	0	0			less than 1 year	0	2	1	1	Olanzapine					#NULL!	#NULL!	1	Escitalopram
22	#NULL!	#NULL!	9	2022	2	Statistical Discharge	studing	1	0	0	0	0	0	0	0	0	0	0	0		Current smoker	1	0	0	0	Perosnality disorder	0	0	0	1	0			between 1 and 5 years	1	1	1	1	Quetiapine					#NULL!	#NULL!	0
23	#NULL!	#NULL!	19	2022	1	Discharge to private res/accommodation	Working	1	0	0	0	0	0	0	0	0	0	0	0		Never smoked	0	0	0	1	Bipolar disorder	1	0	0	0	0			less than 1 year	0	1	0	0						#NULL!	#NULL!	0
28	1	0	18	2021	1	Discharge to private res/accommodation	Not working/ house wife	0	0	0	0	0	0	0	0	0	0	0	0		Never smoked	0	0	0	1	Bipolar disorder	1	0	0	0	0			more than 10 years	1	4	0	2	Quetiapine	Olanzapine				600	150	0
27	#NULL!	#NULL!	23	2021	1	Discharge to private res/accommodation	Working	1	0	0	0	0	0	0	0	0	0	0	0		Never smoked	0	0	0	0	Bipolar disorder	1	0	0	0	0			less than 1 year	0	1	0	2	Haloperidol	Cholrpromazine				400	40	0
31	#NULL!	#NULL!	23	2021	2	Discharge to private res/accommodation	Working	1	0	0	0	0	0	0	0	0	0	0	0		Never smoked	0	1	0	0	Adjustement disorder	0	0	0	0	0			less than 1 year	0	1	0	2	Haloperidol	Olanzapine				#NULL!	#NULL!	0
33	1	0	14	2022	1	Discharge to private res/accommodation		#NULL!	0	0	0	0	0	0	0	0	0	0	0		Current smoker	1	1	1	0	Adjustement disorder	0	0	1	0	0	Substance use disorder		less than 1 year	0	1	1	1	Quetiapine					125	15	0
22	#NULL!	#NULL!	11	2021	1	Statistical Discharge	Working	1	0	0	0	0	0	0	0	0	0	0	0		Current smoker	1	1	0	0	Perosnality disorder	0	0	1	1	0	Substance use disorder		between 1 and 5 years	1	1	0	0						#NULL!	#NULL!	2	Escitalopram	Mirtazapine
49	1	0	10	2022	1	Discharge to private res/accommodation	Not working/ house wife	0	0	0	0	0	0	0	0	0	0	0	0		Never smoked	0	0	0	1	Schizoaffective disorder	0	1	0	0	0			between 1 and 5 years	1	1	0	1	Olanzapine					#NULL!	#NULL!	0
43	#NULL!	#NULL!	15	2022	1	Discharge to private res/accommodation	Not working/ house wife	0	1	0	0	0	0	0	0	0	0	0	1		Never smoked	0	0	0	1	Bipolar disorder	1	0	0	0	0			between 6 and 10 years	1	3	0	2	Olanzapine	Haloperidol				1000	100	0
46	#NULL!	#NULL!	8	2021	1	Discharge to private res/accommodation	Not working/ house wife	0	1	2	0	0	0	0	0	0	0	0	0		Never smoked	0	0	0	0	Bipolar disorder	1	0	0	0	0			more than 10 years	1	1	1	1	Aripiprazole oral					200	50	0
47	2	1	18	2022	2	Discharge to private res/accommodation	Not working/ house wife	0	1	0	0	1	0	0	0	0	0	0	0		Never smoked	0	0	0	0	Bipolar disorder	1	0	0	0	0			between 1 and 5 years	1	3	0	1	Olanzapine					200	50	0
29	#NULL!	#NULL!	19	2021	1	Discharge to private res/accommodation	Working	1	0	0	0	0	0	0	0	0	0	0	0		Never smoked	0	0	0	0	OCD and related disorders	0	0	0	0	1			more than 10 years	1	4	1	1	Aripiprazole oral					200	50	1	Fluoxetine
34	#NULL!	#NULL!	13	2022	1	Discharge to private res/accommodation	Working	1	1	2	0	0	0	0	0	0	0	0	0		Never smoked	0	0	0	0	Bipolar disorder	1	0	0	0	0			between 1 and 5 years	1	2	0	4	Olanzapine	Trifluoperazine	Flupenthixol oral	Quetiapine		625	30	0
25	#NULL!	#NULL!	19	2021	1	Discharge to private res/accommodation	Working	1	0	0	0	0	0	0	0	0	0	0	0		Never smoked	0	0	0	0	Depressive disorder	1	0	0	0	0			less than 1 year	0	1	1	0						#NULL!	#NULL!	2	Sertraline	Escitalopram
23	1	0	10	2021	1	Discharge to private res/accommodation	Working	1	0	0	0	0	0	0	0	0	0	0	0		Never smoked	0	0	0	0	Intellectual disability	0	1	0	0	0	Schizophreniform/brief psychotic disorder		between 1 and 5 years	1	1	0	1	Aripiprazole oral					200	50	0
22	1	0	8	2021	1	Statistical Discharge	studing	1	0	0	0	0	0	0	0	0	0	0	0		Never smoked	0	0	0	0	Bipolar disorder	1	0	0	0	0	Intellectual disability		between 1 and 5 years	1	4	0	1	Haloperidol					1000	100	0
52	#NULL!	#NULL!	8	2022	1	Discharge to private res/accommodation	Not working/ house wife	0	1	2	1	1	0	0	0	0	0	0	0		Never smoked	0	0	0	0	Schizophreniform/brief psychotic disorder	0	1	0	0	0			less than 1 year	0	1	0	0						#NULL!	#NULL!	0
33	#NULL!	#NULL!	9	2022	1	Discharge to private res/accommodation	Working	1	0	0	0	0	0	0	0	0	0	0	0		Never smoked	0	0	0	0	Adjustement disorder	0	0	0	0	0			less than 1 year	0	1	1	1	Risperidone oral					100	10	0
29	1	0	14	2022	2	Discharge to private res/accommodation	Not working/ house wife	0	1	0	0	0	0	#NULL!	0	0	0	0	0	epilepsy	Never smoked	0	0	0	0	Other	0	0	0	0	0		post isctal psychosis	between 1 and 5 years	1	3	0	1	Olanzapine					200	50	0
23	#NULL!	#NULL!	14	2022	1	Discharge to private res/accommodation	Not working/ house wife	0	1	2	0	0	0	0	0	0	0	0	0		Never smoked	0	0	0	0	Perosnality disorder	0	0	0	1	0			between 6 and 10 years	1	4	0	0						#NULL!	#NULL!	0
28	#NULL!	#NULL!	10	2021	1	Discharge to private res/accommodation	Not working/ house wife	0	0	0	0	0	0	0	0	0	0	0	0		Current smoker	1	1	1	0	Perosnality disorder	0	0	0	1	0			between 1 and 5 years	1	4	1	1	Quetiapine					400	40	0
33	1	0	14	2022	1	Discharge to private res/accommodation	Not working/ house wife	0	0	0	0	0	0	0	0	0	0	0	0		Current smoker	1	1	1	0	Adjustement disorder	0	0	0	0	0			less than 1 year	0	1	1	1	Quetiapine					125	15	0
22	#NULL!	#NULL!	7	2022	1	Discharge to private res/accommodation	Not working/ house wife	0	0	0	0	0	0	0	0	0	0	0	0		Ex-smoker	1	0	0	0	Perosnality disorder	1	0	0	1	0	Depressive disorder		between 1 and 5 years	1	1	1	0						#NULL!	#NULL!	1	Escitalopram
20	#NULL!	#NULL!	14	2022	1	Discharge to private res/accommodation	studing	1	0	0	0	0	0	0	0	0	0	0	0		Never smoked	0	0	0	0	Other	1	0	0	0	0	Depressive disorder		between 1 and 5 years	1	1	1	0						#NULL!	#NULL!	1	Mirtazapine
21	1	0	7	2021	1	Discharge to private res/accommodation	studing	1	0	0	0	0	0	0	0	0	0	0	0		Never smoked	0	0	0	1	Perosnality disorder	0	0	0	1	0			between 1 and 5 years	1	1	1	0						#NULL!	#NULL!	1	Escitalopram
32	#NULL!	#NULL!	9	2022	1	Discharge to private res/accommodation	Working	1	0	0	0	0	0	0	0	0	0	0	0		Never smoked	0	0	0	0	Other	0	0	0	0	0		no mental illness		#NULL!	1	1	0						#NULL!	#NULL!	0
28	#NULL!	#NULL!	7	2022	1	Discharge to private res/accommodation	Not working/ house wife	0	0	0	0	0	0	0	0	0	0	#NULL!	0		Current smoker	1	1	1	0	Perosnality disorder	0	0	0	1	0			between 1 and 5 years	1	4	1	1	Quetiapine					400	40	1	Fluoxetine
29	#NULL!	#NULL!	21	2022	2	Discharge to private res/accommodation	Working	1	0	0	0	0	0	0	0	0	0	0	0		Never smoked	0	0	0	0	Schizophreniform/brief psychotic disorder	0	1	0	0	0			less than 1 year	0	2	0	1	Olanzapine					200	50	0
34	2	1	15	2021	1	Discharge to private res/accommodation	Not working/ house wife	0	0	0	0	0	0	0	0	0	0	0	0		Never smoked	0	0	0	0	Schizophrenia	0	1	0	0	0			less than 1 year	0	1	0	2	Aripiprazole oral	Aripiprazole depot				500	190	0
28	#NULL!	#NULL!	17	2021	1	Discharge to private res/accommodation	Working	1	0	0	0	0	0	0	0	0	0	0	0		Never smoked	0	0	0	0	Schizophreniform/brief psychotic disorder	0	1	0	0	0				#NULL!	1	0	1	Haloperidol					125	15	0
24	1	0	18	2021	1	Discharge to private res/accommodation	Not working/ house wife	0	1	0	0	0	0	0	0	0	0	0	0	temporal lobe epilepsy/ Steroid induced DM	Never smoked	0	0	0	0	Perosnality disorder	0	0	0	1	0	Other	conversion disorder	between 6 and 10 years	1	4	1	1	Aripiprazole oral					200	50	1	Fluoxetine
32	#NULL!	#NULL!	21	2022	2	Statistical Discharge	Not working/ house wife	0	0	0	0	0	0	0	0	0	0	0	0		Never smoked	0	0	0	0	Schizophrenia	0	1	0	0	0			between 1 and 5 years	1	1	0	2	Quetiapine	Trifluoperazine				250	10	1	Fluoxetine
37	#NULL!	#NULL!	17	2021	1	Discharge to private res/accommodation	Working	1	0	0	0	0	0	0	0	0	0	0	0		Current smoker	1	1	1	0	Substance-induced psychotic disorder	0	1	1	0	0	Delusional disorder		less than 1 year	0	2	1	1	Olanzapine					200	50	0
26	1	0	7	2022	1	Discharge to private res/accommodation	Working	1	1	0	0	0	0	0	0	0	0	0	0	PCOS/ anemia	Never smoked	0	0	0	0	Perosnality disorder	0	0	0	1	0			between 1 and 5 years	1	1	1	0						#NULL!	#NULL!	2	Fluoxetine	Mirtazapine
43	#NULL!	#NULL!	15	2022	1	Discharge to private res/accommodation		#NULL!	0	#NULL!	#NULL!	#NULL!	#NULL!	#NULL!	#NULL!	#NULL!	#NULL!	#NULL!	#NULL!			#NULL!	#NULL!	#NULL!	#NULL!	0	0	0	0	0	0				#NULL!		#NULL!	0						#NULL!	#NULL!	0
26	1	0	13	2021	2	Discharge to private res/accommodation	Not working/ house wife	0	1	0	0	0	0	0	0	0	0	0	0	PCOS	Current smoker	1	1	0	0	Perosnality disorder	0	0	0	1	0	Other	conversion disoder	between 6 and 10 years	1	3	1	1	Olanzapine					200	50	1	Paroxetine
25	#NULL!	#NULL!	19	2021	1	Discharge to private res/accommodation		#NULL!	0	#NULL!	#NULL!	#NULL!	#NULL!	#NULL!	#NULL!	#NULL!	#NULL!	#NULL!	#NULL!			#NULL!	#NULL!	#NULL!	#NULL!	0	0	0	0	0	0				#NULL!		#NULL!	0						#NULL!	#NULL!	0
46	#NULL!	#NULL!	8	2021	2	Discharge to private res/accommodation	Not working/ house wife	0	1	2	0	0	0	0	0	0	0	0	0	anemia	Never smoked	0	0	0	0	Bipolar disorder	1	0	0	0	0			between 1 and 5 years	1	2	1	2	Aripiprazole oral	Olanzapine				200	50	0
26	#NULL!	#NULL!	20	2022	1	Discharge to private res/accommodation	Not working/ house wife	0	0	0	0	0	0	0	0	0	0	0	0		Unable to identify	#NULL!	1	1	0	Perosnality disorder	0	0	1	1	0	Substance use disorder	previous diagnosis of MDD	between 1 and 5 years	1	1	1	1	Olanzapine					#NULL!	#NULL!	0
23	#NULL!	#NULL!	19	2022	1	Discharge to private res/accommodation		#NULL!	0	#NULL!	#NULL!	#NULL!	#NULL!	#NULL!	#NULL!	#NULL!	#NULL!	#NULL!	#NULL!			#NULL!	#NULL!	#NULL!	#NULL!	0	0	0	0	0	0				#NULL!		#NULL!	0						#NULL!	#NULL!	0
26	#NULL!	#NULL!	22	2022	1	Discharge to private res/accommodation	Not working/ house wife	0	0	0	0	0	0	0	0	0	0	0	0		Never smoked	0	0	0	0	Schizophrenia	0	1	0	0	0			more than 10 years	1	3	0	2	Olanzapine	Flupenthixol Depot				450	105	2	Venlafaxine	Fluoxetine
53	#NULL!	#NULL!	22	2021	1	Discharge to private res/accommodation	Not working/ house wife	0	1	0	0	0	0	0	0	0	0	0	1		Never smoked	0	0	0	0	Intellectual disability	0	0	0	0	0			more than 10 years	1		0	2	Olanzapine	Paliperidone oral				450	75	0
20	#NULL!	#NULL!	7	2022	2	Discharge to private res/accommodation	studing	1	0	0	0	0	0	0	0	0	0	0	0		Never smoked	0	0	0	0	Perosnality disorder	0	0	0	1	0			between 1 and 5 years	1	1	1	1	Quetiapine					100	10	1	Fluoxetine
20	#NULL!	#NULL!	22	2021	1	Discharge to private res/accommodation	Not working/ house wife	0	0	0	0	0	0	0	0	0	0	0	0		Never smoked	0	0	0	0	Schizophrenia	0	1	0	0	0			less than 1 year	0	1	0	2	Olanzapine	Flupenthixol Depot				450	5	0
21	#NULL!	#NULL!	18	2022	2	Discharge to private res/accommodation	studing	1	0	0	0	0	0	0	0	0	0	0	0		Never smoked	0	0	0	0	Adjustement disorder	0	0	0	0	0			less than 1 year	0	1	1	1	Olanzapine					100	25	1	Fluoxetine
35	#NULL!	#NULL!	9	2022	2	Discharge to private res/accommodation	Working	1	0	0	0	0	0	0	0	0	0	0	0		Never smoked	0	0	0	0	Bipolar disorder	1	0	0	0	0			less than 1 year	0	1	0	2	Olanzapine	Haloperidol				750	75	0
36	1	0	7	2021	2	Discharge to private res/accommodation	Working	1	0	0	0	0	0	0	0	0	0	0	0		Never smoked	0	0	0	1	Other	0	0	0	0	0		Unspecified Schizophrenia Spectrum and Other Psychotic Disorder/premenstrual dysphoric disorder	less than 1 year	0	2	1	3	Olanzapine	Trifluoperazine	Flupenthixol Depot			800	27.5	1	Sertraline
34	2	1	15	2021	1	Discharge to private res/accommodation	Not working/ house wife	0	0	0	0	0	0	0	0	0	0	0	0		Never smoked	0	0	0	0	Schizophrenia	0	1	0	0	0			less than 1 year	0	1	0	2	Aripiprazole oral	Aripiprazole depot				500	150	0
35	1	0	20	2022	2	Discharge to private res/accommodation	Not working/ house wife	0	0	0	0	0	0	0	0	0	0	0	0		Never smoked	0	0	0	0	Bipolar disorder	1	0	0	0	0			more than 10 years	1	1	1	3	Olanzapine	Aripiprazole oral	Aripiprazole depot			300	100	0
29	#NULL!	#NULL!	7	2022	1	Discharge to private res/accommodation	Working	1	0	0	0	0	0	0	0	0	0	0	0		Never smoked	0	0	0	0	Adjustement disorder	0	0	0	0	0			less than 1 year	0	1	0	0						#NULL!	#NULL!	1	Escitalopram
33	2	1	13	2022	1	Discharge to private res/accommodation	Not working/ house wife	0	0	0	0	0	0	0	0	0	0	0	0		Never smoked	0	0	0	1	Adjustement disorder	0	0	0	0	0			more than 10 years	1	1	1	1	Quetiapine					25	3.75	0
30	#NULL!	#NULL!	13	2021	2	Discharge to private res/accommodation	Working	1	0	0	0	0	0	0	0	0	0	0	0		Never smoked	0	0	0	0	Depressive disorder	1	0	0	0	0			less than 1 year	0	1	1	0						#NULL!	#NULL!	1	Mirtazapine
21	#NULL!	#NULL!	7	2021	2	Discharge to private res/accommodation	studing	1	0	0	0	0	0	0	0	0	0	0	0	lactose intolerance	Never smoked	0	0	0	0	Schizophreniform/brief psychotic disorder	0	1	0	0	0			less than 1 year	0	1	0	1	Olanzapine					200	50	0
30	2	1	11	2022	2	Discharge to private res/accommodation	Not working/ house wife	0	0	0	0	0	0	0	0	0	0	0	0		Never smoked	0	0	0	0	Bipolar disorder	1	0	0	0	0			between 6 and 10 years	1	4	0	3	Olanzapine	Haloperidol	Haloperidol decanoate			1500	#NULL!	0
54	#NULL!	#NULL!	26	2021	1	Discharge to private res/accommodation	Not working/ house wife	0	1	2	1	0	0	0	0	0	0	0	0		Unable to identify	#NULL!	0	0	#NULL!	Bipolar disorder	1	0	0	0	0			between 6 and 10 years	1	3	0	1	Quetiapine					800	80	0
28	#NULL!	#NULL!	12	2022	1	Discharge to private res/accommodation	Working	1	0	0	0	0	0	0	0	0	0	0	0		Never smoked	0	0	0	0	Adjustement disorder	0	0	0	0	0			less than 1 year	0	1	1	0						#NULL!	#NULL!	1	Escitalopram
20	1	0	15	2021	2	Discharge to private res/accommodation	studing	1	0	0	0	0	0	0	0	0	0	0	0		Never smoked	0	0	0	0	Schizophreniform/brief psychotic disorder	0	1	0	0	0	Intellectual disability		less than 1 year	0	1	0	3	Risperidone oral	Aripiprazole oral	Aripiprazole depot			#NULL!	#NULL!	0
31	#NULL!	#NULL!	14	2021	1	Discharge to private res/accommodation	Working	1	0	0	0	0	0	0	0	0	0	0	0		Never smoked	0	0	0	0	Schizophreniform/brief psychotic disorder	0	1	0	0	0			between 1 and 5 years	1	1	0	2	Olanzapine	Haloperidol				#NULL!	#NULL!	0
38	2	1	15	2021	2	Discharge to private res/accommodation	Not working/ house wife	0	0	0	0	0	0	0	0	0	0	0	0		Never smoked	0	0	0	0	Schizophreniform/brief psychotic disorder	0	1	0	0	0			less than 1 year	0	1	0	1	Olanzapine					300	75	0
21	#NULL!	#NULL!	7	2021	1	Discharge to private res/accommodation	studing	1	0	0	0	0	0	0	0	0	0	0	0		Unable to identify	#NULL!	0	0	0	Perosnality disorder	0	0	0	1	0			less than 1 year	0	1	1	0						#NULL!	#NULL!	2	Mirtazapine	Venlafaxine
40	2	1	10	2021	1	Discharge to private res/accommodation	Not working/ house wife	0	1	0	1	0	0	0	0	0	0	0	0		Never smoked	0	0	0	0	Bipolar disorder	1	0	0	0	0			less than 1 year	0	1	0	1	Olanzapine					300	75	0
29	#NULL!	#NULL!	8	2022	1	Discharge to private res/accommodation	Not working/ house wife	0	1	0	0	0	0	0	0	0	0	0	0	seizure/ deaf and mute	Never smoked	0	0	0	0	Other	0	0	0	0	0		organic visual hallucinations	less than 1 year	0	2	0	1	Olanzapine					200	50	0
30	2	1	10	2021	1	Discharge to private res/accommodation		#NULL!	0	#NULL!	#NULL!	#NULL!	#NULL!	#NULL!	#NULL!	#NULL!	#NULL!	#NULL!	#NULL!			#NULL!	#NULL!	#NULL!	#NULL!	0	0	0	0	0	0				#NULL!		#NULL!	0						#NULL!	#NULL!	0
47	#NULL!	#NULL!	9	2021	1	Discharge to private res/accommodation	Working	1	0	0	0	0	0	0	0	0	0	0	0		Never smoked	0	0	0	0	Other	0	0	0	0	0		Acute polymorphic psychosis	less than 1 year	0	1	0	2	Olanzapine	Flupenthixol Depot				125	26.25	0
32	#NULL!	#NULL!	10	2021	1	Discharge to private res/accommodation	Working	1	0	0	0	0	0	0	0	0	0	0	0	vit d deficiency	Never smoked	0	0	0	0	Adjustement disorder	0	0	0	0	0			less than 1 year	0	1	1	0						#NULL!	#NULL!	0
17	#NULL!	#NULL!	8	2021	1	Discharge to private res/accommodation	studing	1	0	0	0	0	0	0	0	0	0	0	0		Never smoked	0	0	0	0	Depressive disorder	1	0	0	0	0			less than 1 year	0	1	1	0						#NULL!	#NULL!	1	Sertraline
38	#NULL!	#NULL!	11	2021	2	Discharge to private res/accommodation	Working	1	0	0	0	0	0	0	0	0	0	0	0		Never smoked	0	0	0	0	Depressive disorder	1	0	0	0	0		with psychotic symptoms	less than 1 year	0	1	1	1	Olanzapine					100	25	1	Fluoxetine
33	2	1	14	2021	1	Discharge to private res/accommodation	Not working/ house wife	0	0	0	0	0	0	0	0	0	0	0	0		Never smoked	0	0	0	0	Schizophreniform/brief psychotic disorder	0	1	0	0	0			less than 1 year	0	1	0	1	Olanzapine					200	50	0
44	2	1	8	2022	1	Discharge to private res/accommodation	Not working/ house wife	0	0	0	0	0	0	0	0	0	0	0	0		Current smoker	1	0	0	0	OCD and related disorders	0	0	0	0	1			between 1 and 5 years	1	2	1	0						#NULL!	#NULL!	1	Fluoxetine
42	3	0	17	2021	1	Discharge to private res/accommodation	Working	1	0	0	0	0	0	0	0	0	0	0	0		Unable to identify	#NULL!	0	0	0	Bipolar disorder	1	0	0	0	0			between 6 and 10 years	1	0	0	3	Flupenthixol Depot	Olanzapine	Trifluoperazine			700	70	0
41	2	1	9	2022	2	Discharge to private res/accommodation	Unknown	#NULL!	0	0	0	0	0	0	0	0	0	0	0		Unable to identify	#NULL!	0	0	0	Other anxiety disorders	0	0	0	1	1	Perosnality disorder		between 1 and 5 years	1	0	1	1	Quetiapine					125	15	1	Mirtazapine
30	2	1	18	2021	2	Discharge to private res/accommodation	Working	1	0	0	0	0	0	0	0	0	0	0	0		Never smoked	0	0	0	0	Bipolar disorder	1	0	0	0	0			between 1 and 5 years	1	2	0	1	Paliperidone Depot					100	10	0
30	#NULL!	#NULL!	13	2021	1	Discharge to private res/accommodation	Working	1	0	0	0	0	0	0	0	0	0	0	0		Unable to identify	#NULL!	0	0	0	0	0	0	0	0	0		no mental illness		#NULL!		1	0						#NULL!	#NULL!	0
31	#NULL!	#NULL!	14	2021	1	Discharge to private res/accommodation	Working	1	1	0	0	0	0	0	0	0	0	0	0	covid pneumonia in nov 2021	Unable to identify	#NULL!	0	0	0	Schizophreniform/brief psychotic disorder	0	1	0	0	0			less than 1 year	0	1	0	1	Haloperidol					250	25	0
31	2	1	7	2022	1	Discharge to private res/accommodation	Working	1	0	0	0	0	0	0	0	0	0	0	0		Unable to identify	#NULL!	0	0	0	Other	0	0	0	0	0		conversion disorder	less than 1 year	0	2	1	1	Quetiapine					#NULL!	#NULL!	0
[truncated: 13 more columns]
